# Supplementary material for: Multiomics surface receptor profiling of the NCI-60 tumor cell panel uncovers novel theranostics for cancer immunotherapy
Source: Cancer Cell Int. 2022 Oct 11;22:311. doi: 10.1186/s12935-022-02710-y (PMC9555072; doi:10.1186/s12935-022-02710-y)
Supplement: Supplementary file 8 — Additional file 8: Dataset S2. Dataset including all mean fluorescence intensity values (MFIs] from all FACS screens done with the NCI-60 panel. [file 12935_2022_2710_MOESM8_ESM.xlsx]

## Sheet: Sheet1
QMSFC - Project Status Report
FACS data as given by Sandra Dehn, including wk1 + wk2
	CNS									COLON										LEUKEMIA								LUNG CANCER														BREAST CANCER
receptor_esc	SF_539_wk1	SF_539_wk2	SF_295	SF_268	SNB_19	SNB_75_wk1	SNB_75_wk2	U251	MFI_HCT_15_wk1	MFI_HCT_15_wk2	KM_12_wk1	KM_12_wk2	SW_620_wk1	SW_620_wk2	HT_29_wk1	HT_29_wk2	HCT_116	HCC_2998	COLO_205	CCRF_CEM_wk1	CCRF_CEM_wk2	HL_60.TB.	K_562	MOLT_4	RPMI_8226	SR_wk1	SR_wk2	MFI_NCI_H23_wk1	MFI_NCI_H23_wk2	HOP_92_wk1	HOP_92_wk2	HOP_62_wk1	HOP_62_wk2	A549_wk1	A549_wk2	NCI_H460	EKVX	NCI_H522_wk1	NCI_H522_wk2	NCI_H226	NCI_H322M	MDA_MB468_wk1	MDA_MB468_wk2	HS_578T	MCF_7_wk1	MCF_7_wk2	MDA_MB_231	BT_549	T47D
AH IgG, ITCL	10.64	5.69	0.84	0.91	0.48	0.51	0.49	1.09	0.83	0.55	0.51	0.43	2.24	1.09	1.14	2.04	1.01	0.94	0.78	0.55	0.48	0.18	0.2	0.17	0.26	0.22	0.2	0.97	1.01	1.16	2.34	1.76	2.05	1.4	0.63	0.59	1.42	0.74	0.59	1.11	0.48	2.69	2.23	1.83	0.65	0.64	0.47	1.12	1.35
beta2-micro-globulin	3058.7	3129.46	810.95	606.75	481.92	859.65	545.52	336.32	0.67	0.64	0.77	0.7	567.07	280.09	1461.05	986.76	1488.87	0.95	683.54	1139.62	887.03	23.85	0.48	127.75	362.39	496.13	298.1	371.54	687.92	535.73	720.97	1062.36	2444.03	269.52	276.82	1058.79	246.82	131.79	168.09	1591.89	46.99	2420.67	2650.34	364.4	215.94	279.29	505.49	478.84	237.17
BTLA	11.83	6.14	0.9	1.14	0.67	0.79	0.5	0.58	0.92	0.73	0.53	0.43	0.88	1.06	0.89	2.3	2.08	1.52	2.09	0.72	0.52	0.81	0.23	0.19	0.26	0.22	0.19	0.83	1.47	1.02	2.2	2.8	2.13	1.45	1.94	1.56	4.9	0.87	0.81	1.38	0.59	7.99	7.94	2.58	1.32	0.85	0.51	1.1	1.02
C3AR	9.87	7.46	2.26	1.01	0.84	0.94	0.73	0.65	0.85	0.77	0.54	0.41	1.22	1.01	0.92	1.46	1.22	1.48	1.74	1.22	1.21	0.85	0.53	0.27	0.59	0.53	0.28	0.87	2.02	1.16	2.18	2.75	2.35	1.3	1.71	1.42	3.49	1.17	0.87	1.69	0.58	2.44	2.96	1.6	1.39	0.91	0.68	1.15	0.99
C5L2	27.13	8.55	1.88	2.12	1.14	0.78	0.72	1.23	1.92	1.13	0.55	0.44	3.27	3.9	1.4	2.91	1.84	1.87	2.81	1.87	1.61	1.52	0.23	0.18	0.41	0.23	0.23	1.19	2.02	1.05	3.25	3.13	4.63	3.46	5.82	3.4	11.18	2.53	2.26	2.6	0.93	4.37	5.81	4.08	4.75	2.44	0.8	1.55	3.06
CCR10	44.81	7.42	7.52	1.17	0.84	0.99	0.51	1.1	0.98	0.85	0.55	0.47	12.4	54.66	19.69	2.84	4.57	3.1	4.38	5.84	4.67	2.22	0.31	0.26	0.7	0.41	0.29	0.86	1.67	1.06	3.69	3.39	3.62	10.7	6.68	3.76	21.13	2.11	5.68	2.57	1.38	10.61	15.27	7.44	5.41	2.76	0.73	2.77	3.98
CD10	644.86	756.43	27.59	51.61	2.46	20.33	11.66	2.53	0.52	0.63	0.66	0.43	106.84	59.89	0.86	1.17	0.86	0.72	0.67	15.59	16.79	0.19	0.29	0.18	0.7	0.22	0.2	3.25	4.23	2.04	3.85	73.59	58.62	0.6	0.54	2.45	0.93	7.66	6.8	25.61	1.34	215.69	184.39	8.5	0.63	0.59	0.51	4.87	0.52
CD100	9.94	6.8	1.3	1.19	0.71	0.78	0.62	0.84	1.74	1.28	2.11	1.14	1.75	1.44	2.82	8.8	7.5	2.93	9.34	76.65	63.03	1.03	0.24	13.24	2.66	1.63	1.29	1.67	2.68	1.91	2.14	4.38	7.19	2.45	1.93	1.91	3.51	1.21	1.33	1.54	1.11	9.43	5.8	3.01	1.62	1.27	1.05	1.05	1.21
CD101 (BB27)	6.82	4.97	0.79	0.41	0.38	0.47	0.48	0.38	0.5	0.49	0.52	0.41	1.48	0.76	0.79	0.85	0.85	0.76	0.53	0.46	0.46	1.33	0.22	0.18	0.25	0.23	0.21	0.76	0.91	1.54	1.36	1.73	1.81	0.46	0.69	0.81	1.39	0.75	0.6	1.14	0.39	3.85	2.18	0.86	0.55	0.64	0.49	0.94	0.6
CD102	6.37	5.16	0.74	0.63	0.39	0.58	0.47	0.4	11.6	10.24	0.53	0.41	26.71	27.94	1.46	1.73	0.9	1.92	0.63	167.68	169.31	0.36	7.74	13.46	46.7	16.41	14.87	0.77	0.94	10.99	15.71	25.82	27.93	0.59	0.76	2.11	5.48	0.78	0.68	1.26	0.42	3.5	2.41	1.58	0.69	0.61	3.47	0.96	0.57
CD103	4.83	4.72	0.64	0.37	0.33	0.44	0.42	0.31	0.46	0.48	0.56	0.45	0.67	0.65	0.76	0.78	0.78	0.98	0.5	1.43	1.38	0.17	0.21	0.18	0.23	0.33	0.3	0.75	0.84	0.96	1.31	1.54	1.55	0.46	0.44	0.65	1.09	0.57	0.5	0.99	0.38	2.77	1.96	0.77	0.33	0.44	0.46	0.9	0.5
CD104	8.16	6.97	1.28	0.63	9.18	109.28	68.26	11.75	16.97	11.98	44.61	36.35	66.56	70.76	170.9	124.37	90.07	88.78	795.61	0.52	0.51	0.35	0.21	0.17	0.27	0.22	0.22	1.07	1.5	1.51	2.37	3.39	2.52	11.49	13.26	3.58	22.54	2.53	2.33	47.05	23.33	27.66	27.96	1.71	1.64	1.31	22.8	1.07	6.62
CD105	1058.19	647.13	4.47	1.53	0.85	12.07	15.06	2.29	0.74	0.82	0.53	0.42	1.2	1.04	1.89	2.58	1.07	1.58	1.12	0.56	0.55	0.33	0.21	0.19	0.26	0.44	0.39	0.87	1.33	26.8	26.51	67.22	233.94	0.57	0.81	9.08	5.04	0.81	0.9	2.66	0.54	20.26	12.55	11.34	1.25	1.73	0.92	2.14	1.79
CD106	9.52	9.74	1.56	1.16	4.75	2.7	0.66	0.66	0.49	0.53	0.5	0.41	0.71	0.68	0.77	0.86	0.81	0.69	0.54	0.48	0.47	0.17	0.21	0.18	0.23	0.27	0.25	0.76	1.15	38.27	58.15	200.03	184.88	0.48	0.5	0.54	1.13	0.61	0.54	2.94	0.38	2.76	1.94	0.9	0.38	0.44	0.46	1.27	0.53
CD107a (LAMP-1)	234.42	171.98	12.47	111.43	44.43	95.98	65.95	12.4	11.06	19.54	12.07	5.36	15.76	10.04	25.43	35.19	19.03	56.95	39.71	31.11	29.67	2.87	1.54	2.67	4.33	4.84	4.35	16.14	14.41	38.27	16.73	93.07	114.7	4.74	5.14	11.07	21.83	5.84	4.32	45.17	24.42	239.62	209.42	20.7	14.15	15.26	28.3	194.76	28.67
CD108	98.82	38.14	1	3.69	0.64	7.08	1.84	0.81	2.14	0.58	0.5	0.42	1.38	1.16	0.92	1.53	3.09	1.12	1.12	1.63	1.78	0.2	0.34	2.02	1.98	1.3	0.24	0.91	1.44	11.43	14.08	50.1	59.64	4.7	1.06	1.4	2.92	1.01	1.09	1.62	0.7	3.1	2.65	2	1.14	1.12	3.92	1.2	1.57
CD109	858.67	1111.76	187.95	25.01	205.89	214.64	175.31	62.46	0.53	3.94	55.71	42.9	100.83	104.07	1.52	3.57	174.98	3.16	3.24	15.62	13.31	0.3	0.23	0.25	136.16	20.72	21.59	15.69	21.3	192.95	168.47	353.54	428.72	177.96	104.22	133.75	56.6	1.99	0.59	4.09	31.89	373.24	264.69	68.37	2.8	5.3	2.2	85.1	5.37
CD111	28.79	24.62	5.48	69.83	5.61	7.86	8.35	2.02	1.01	2.85	2.16	1.81	43.28	14.69	23.57	22.7	7.31	4.55	1.17	10.1	9.87	1.68	0.27	0.25	11.59	1.03	0.56	7.02	15.13	3.09	5.9	5.77	11.09	2.65	2.33	4.95	7.39	29.54	19.85	3.16	20.63	20.2	8.75	4.78	5.2	7.89	2.58	2.91	10.6
CD112 (Nectin-2)	462.48	538.26	61.86	48.59	72.48	57.76	50.02	29.69	26.32	17.44	16.79	11.39	44.68	37.5	102.86	91.87	83.89	23.4	34.88	3.81	4.67	0.72	6.56	0.4	0.73	1.13	0.69	45	51.51	77.09	64.78	786.31	1195.28	87.28	61.66	20.95	42.22	62.46	56.51	85.8	16.84	273.49	206.02	45.77	22.52	35.68	52.95	74.18	38.63
CD114	6.74	5.07	0.81	0.68	0.46	0.49	0.46	0.42	0.73	0.69	0.54	0.42	1.19	1.63	0.92	1.33	0.91	1.2	0.65	0.55	0.52	0.28	0.21	0.19	0.27	0.23	0.2	0.86	1.13	1.04	1	3.19	2.41	1.09	0.7	0.84	3.84	0.75	0.65	1.21	0.46	5.19	4.06	1.84	0.63	0.6	0.92	1.07	0.68
CD115	10.91	7.51	1.19	2.24	0.97	0.65	0.59	0.66	1.33	0.79	0.93	0.47	2.75	1.6	1.22	2.72	1.39	3.98	1.37	1.2	0.89	0.21	0.24	0.29	0.71	1.12	1.12	0.98	2.27	1.37	2.04	5.95	7.15	1.31	1.18	1.5	5.19	4.66	2.38	1.68	0.94	5.04	3.93	3.28	1.2	1.47	0.89	1.62	0.99
CD116	9.13	5.18	0.85	1.08	0.56	0.55	0.48	0.68	0.77	0.58	1.31	1.07	3.65	1.1	1.08	1.5	1.44	1.41	0.74	1.67	0.66	0.4	0.23	0.25	0.41	0.25	0.24	0.82	1.12	0.98	1.35	2.49	3.09	2.27	2.2	8.85	4.98	12.66	11.53	1.36	1.2	15.92	10.94	1.99	0.91	0.78	4.57	1.05	1.51
CD117 (c-kit)	6.75	5.82	0.66	11.49	0.45	0.55	0.76	0.48	0.63	0.5	0.49	0.4	0.95	0.77	0.85	1.02	0.93	0.93	0.63	0.78	0.47	0.18	0.25	0.19	0.47	0.22	0.2	0.8	1	1.4	1.3	1.82	1.84	0.55	0.76	0.87	2.2	0.78	0.72	1.18	0.45	4.11	2.66	1.07	0.71	0.72	0.47	0.96	0.67
CD119 (IFN-gamma R alpha chain)	34.17	27.44	3.91	3.87	2.59	5.2	3.22	1.99	5.4	4.36	3.22	2.13	5.64	4.72	10.63	7.9	12.91	13.03	40.43	3.75	2.99	0.91	0.5	0.56	1.29	2.98	3.07	3.07	3.94	3.29	3.88	13.15	16.78	3.62	4.14	2.21	6.1	4.93	3.93	8.79	1.72	134.71	104.98	5.42	2.76	3.34	2.08	5.77	2.01
CD11a	8.41	5.24	0.7	0.57	0.38	0.47	0.48	0.49	0.52	0.59	0.52	0.41	0.76	0.75	0.81	1.17	0.86	0.71	0.69	53.7	47.1	9.23	0.22	5.93	0.64	0.23	0.21	0.8	1	1.38	2.39	2.35	1.73	0.61	0.9	0.8	1	0.69	0.58	1.11	0.4	2.36	2.05	0.91	0.71	0.58	0.5	0.98	0.55
CD11b	15.38	6.61	0.8	0.8	0.49	0.71	0.48	0.54	0.66	0.65	0.51	0.41	2.05	1.5	1.66	1.78	0.95	0.92	0.93	2.75	2.1	0.52	0.21	0.23	0.29	0.22	0.22	0.75	0.99	0.93	3.99	2.64	1.95	0.67	0.83	0.77	1.07	0.69	0.59	1.29	0.42	2.09	2.43	1.48	0.67	0.64	0.51	1	0.79
CD11b (activated)	12.47	5.46	0.74	0.87	0.46	0.52	0.5	0.6	0.59	0.6	0.52	0.41	0.84	0.77	1.34	2.2	0.91	0.89	0.7	1.04	0.81	0.19	0.22	0.2	0.32	0.22	0.2	0.78	0.96	0.91	4.9	2.56	2.05	0.78	1.29	0.93	1.23	0.73	0.66	1.25	1.04	3.1	2.14	1.27	1.23	0.97	0.55	1.06	0.99
CD11c	11.09	5.63	0.87	0.95	0.57	0.52	0.59	0.67	0.57	0.64	0.53	0.41	1.21	0.82	0.89	1.5	1.02	0.93	0.86	0.99	0.53	0.35	0.21	0.26	0.31	0.24	0.21	0.77	0.98	1.05	5.41	3.86	2.06	0.77	1.33	1.02	1.12	0.9	0.82	1.36	0.49	2.78	2.51	1.35	1.33	1	0.57	1.07	0.77
CD122	6.09	5.15	0.65	1.14	0.76	0.92	0.43	0.3	0.5	0.44	0.53	0.42	0.79	0.69	0.79	0.86	0.88	1.08	0.8	0.56	0.51	0.18	0.21	0.18	0.23	4.45	2.71	0.77	0.98	1.09	1.29	2.26	2.08	0.47	0.59	0.61	1.12	0.65	0.55	1.02	0.42	4.59	1.93	0.78	0.48	0.51	0.46	0.92	0.54
CD123	6.93	5.12	0.64	0.97	0.54	0.69	0.45	0.34	0.56	0.57	0.52	0.42	0.77	0.74	0.81	0.88	0.83	0.66	0.57	0.5	0.44	0.26	0.21	0.18	4.74	0.23	0.19	1.29	1.18	0.92	1.26	2.51	1.81	0.64	0.52	2.04	1.32	0.96	0.8	1.05	1.15	3.23	2.55	0.81	0.42	0.5	0.45	0.96	0.59
CD124	7.81	6.24	0.89	0.79	0.62	0.76	0.58	0.68	0.76	0.84	0.53	0.41	1.79	1.09	1.17	1.58	1.2	1.35	1.09	0.78	0.68	0.36	0.22	0.18	0.27	1.22	1.35	0.88	1.38	1.09	1.93	2.59	2.17	0.71	1.56	1.43	3.4	1.24	1	1.52	0.69	5.3	3.34	2.22	1.52	1.17	0.66	1.19	1.08
CD126 (IL-6Ralpha)	9.52	6.09	0.77	1.09	0.45	0.54	0.55	0.68	0.66	0.55	0.56	0.44	1.25	0.86	1.06	1.55	2.18	1.16	0.91	0.56	0.54	0.38	0.22	0.19	1.51	5.01	6.36	1.64	2.42	1.16	1.26	2.05	2.01	0.67	1.05	0.86	2.52	0.73	0.92	1.26	0.59	2.97	2.29	1.44	1.16	0.91	0.5	1.01	1.2
CD127 (IL-7Ralpha)	9.93	6.47	1.45	2.84	0.99	2.2	2.89	0.7	0.57	0.56	0.53	0.42	1.32	0.85	0.95	1.24	1.08	1.11	0.72	1.25	1.03	0.19	0.21	0.17	0.25	0.25	0.2	0.77	1.23	7.4	2.97	12.54	16.55	0.82	1.04	1.04	1.96	0.67	0.72	3.72	0.51	6.08	2.21	2.88	0.86	0.64	0.63	1.9	1.01
CD129 (IL-9 R)	7.96	9.11	1.19	1.85	0.86	1.13	0.75	0.93	0.8	1.11	0.57	0.78	3.78	2.26	1.84	2.51	1.74	3.91	1.9	2.47	2.42	0.19	0.25	0.33	0.42	0.26	0.24	0.9	3.11	1.3	2.84	1.61	2.56	5.28	1.57	1.31	7.1	1.2	1.81	2.12	1.01	8.91	4.11	2.48	2.91	2.48	0.91	1.27	2.14
CD13	477.05	531.14	0.88	0.83	4.92	82.4	94.04	0.92	0.66	0.7	0.54	0.41	1.16	0.89	0.9	1.19	1.05	1.08	0.79	0.81	0.55	2.18	0.29	0.29	0.34	1.14	1.01	6.65	12.63	38.77	87.27	140.71	103.15	10.42	6.19	1.29	3.84	0.88	0.72	1.3	0.5	449.15	440.6	117.12	1.17	0.91	0.52	607.07	0.74
CD131	7.79	4.91	1.03	0.68	0.48	0.51	0.73	0.44	0.6	0.54	0.53	0.41	2.81	1.46	1.25	1.43	1.14	1.13	1.2	0.84	1.05	0.22	0.22	0.21	1.57	0.3	0.23	0.79	1.18	1.99	2.29	3.35	2.98	0.68	0.75	0.67	2.59	0.57	0.56	1.2	0.46	4.15	2.33	1.08	0.5	0.58	0.58	1.43	0.99
CD132	15.02	9	1.73	0.93	1.19	0.82	0.95	1.08	1.07	0.64	0.59	0.45	2.02	1.71	1.38	1.8	1.21	2.35	2.37	17.61	16.24	2.85	0.3	0.9	0.42	1.33	0.89	0.87	1.17	1.51	1.89	3.09	5.34	3.32	1.77	2.01	5.91	1.79	2.58	2.58	0.75	6.5	6.16	3.21	3.07	2.74	0.85	1.54	2.1
CD134	9.55	7.92	0.93	0.65	0.56	0.58	0.6	0.54	0.91	0.82	0.6	0.41	1.64	1.2	1.01	1.6	2.58	1.64	0.67	1.63	1.4	0.19	0.23	0.23	0.52	0.23	0.23	1.08	1.64	2.46	2.23	2.34	2.34	0.79	0.92	1.31	3.7	3.55	2.92	1.79	0.56	6.21	3.49	2.24	1.49	2.18	0.58	1.52	1.08
CD135	5.34	7.03	0.83	0.59	0.47	0.52	0.53	0.46	0.76	0.54	0.51	0.41	1.06	0.94	0.86	1.25	0.9	1.22	0.69	0.7	0.51	0.2	0.21	0.19	0.3	0.26	0.21	0.98	1.21	1.01	1.59	1.94	1.98	0.67	1.27	1.12	2.35	0.89	0.86	1.32	0.47	6.15	2.99	1.76	1.33	1.13	0.52	1.03	0.85
CD137 (4-1BB)	23.64	27.78	1	0.72	0.61	0.55	0.56	0.62	1.78	0.86	0.5	0.41	0.98	0.92	0.86	1.08	1.07	1.05	0.96	0.53	0.48	0.19	0.21	0.17	0.27	1.55	1.12	0.79	1.08	5.71	3.15	3.76	2.86	0.61	1.17	1.77	2.02	0.88	0.84	2.81	0.47	3.98	2.41	1.99	0.91	0.79	0.57	1.03	0.72
CD137L (4-1BB L)	15.92	12.57	1.1	1.65	2.1	1.4	0.95	1.27	1.45	1.36	0.86	0.66	3.23	2.02	1.54	3.01	15.75	3.02	3.37	0.75	0.64	0.31	0.64	0.23	0.38	0.31	0.31	1.23	1.96	1.89	2.77	4.15	3.87	2.06	2.7	3.35	7.11	1.94	2.35	4.42	1.15	26.82	4.98	4.87	3.74	2.54	0.76	2.18	1.09
CD138	31.95	23.61	1.85	2.19	2.78	0.94	0.79	2.24	2.16	1.3	1.27	0.87	3.07	1.64	9.12	11	3.41	6.89	42.83	0.74	0.67	0.2	0.25	0.23	4.43	0.44	0.4	3.43	8.85	1.86	2.67	4.73	6.14	7.57	9.73	6.36	5.63	15.42	7.3	4.02	1.63	9.3	5.81	7.59	2.75	2.29	1.21	2.08	2.37
CD14	10.98	6.04	0.76	1.14	0.58	0.56	0.53	0.69	0.78	0.84	0.55	0.42	1.12	0.91	2.01	2.88	1.12	0.98	0.88	0.93	0.91	0.78	0.21	0.21	0.3	0.23	0.21	1.71	1.52	1.23	4.26	2.44	1.99	1.59	1.08	2.14	1.18	0.85	0.74	1.32	0.52	4.53	3.59	1.54	1.16	0.8	0.56	1.18	0.98
CD140a	6.97	5.94	1.1	0.8	2.37	0.49	0.47	1.49	0.59	0.57	0.53	0.41	1.33	1.16	0.83	1.08	0.89	0.79	0.65	0.51	0.52	0.18	0.21	0.18	0.26	0.22	0.2	0.79	0.94	0.95	1.37	1.83	1.78	0.94	0.63	0.67	1.43	0.77	0.6	1.26	0.45	5.15	2.21	1.1	0.71	0.65	0.5	1.05	0.63
CD140b	19.44	22.86	1.28	1.38	1.08	1.53	1.14	0.81	1.59	0.94	0.53	0.43	2.74	1.62	1.31	2.42	1.28	2.23	1.48	0.7	0.68	0.19	0.23	0.2	0.38	0.32	0.23	1.04	1.4	1.34	3.13	9.24	8.65	0.92	1.55	1.57	5.82	1.7	1.42	1.98	0.87	5.32	4.54	4.67	3.11	1.37	0.68	1.47	2.07
CD141	24.82	21.18	5.79	1.84	0.91	2.55	1.97	0.86	1.44	1.06	0.67	0.61	1.93	1.69	1.21	1.89	1.73	1.87	1.2	0.74	0.72	0.72	0.22	0.18	0.4	7.43	9.42	2.22	3.41	12.97	30.6	5.53	4.59	63.11	54.9	94.68	10.71	0.92	1.38	10.32	0.86	4.3	3.03	2.78	5.26	5.12	26.65	1.23	1.27
CD143	11.89	8.91	1.18	2.04	1	1.65	1.82	0.79	2.98	1.64	1.17	1.18	4.14	3.55	1.04	1.83	4.55	2.5	2.63	0.82	0.64	0.18	0.25	0.18	0.35	0.25	0.22	1.93	2.81	1.6	1.97	3.37	3.18	0.99	1.26	1.17	3.89	1.88	1.94	1.5	0.6	4.8	3.84	2.1	2.48	2.18	1.94	1.6	3.1
CD144	8.91	6.17	0.78	0.93	0.59	0.53	0.5	0.57	0.74	0.71	0.54	0.65	1.01	0.93	1.08	1.74	0.95	0.95	0.66	0.69	0.72	0.33	0.21	0.17	0.27	0.22	0.2	0.83	1.52	1.05	1.72	2.03	1.92	0.58	0.68	0.72	3.49	0.59	0.62	1.21	0.5	3.16	2.37	1.31	0.69	0.68	0.6	1.18	1.05
CD146	936.92	655.61	8.73	113.74	17.36	99.22	81.28	52.25	0.86	0.75	0.51	0.4	32.74	37.5	2.12	2.74	64.27	1.75	0.92	14.51	12.33	0.68	3.17	0.53	9.1	33.7	33.88	13.89	25.49	198.77	198.68	179.88	187.05	4.15	6.28	242.67	30.88	4.31	2.51	3.06	0.72	36.39	38.65	67.42	1.33	1.15	11.54	5.82	21.09
CD148	43.78	27.89	5.09	3.29	8.17	4.29	4.08	9.17	3.35	4.59	0.98	0.69	10.7	7.74	3.68	2.8	7.52	4.05	1.88	1.6	0.93	0.39	0.25	0.22	0.33	0.69	0.59	3.51	10.74	9.66	7.08	18.24	29.16	6.93	6.09	3.82	13.38	5.92	5.4	14.63	1.34	38.94	34.29	4.86	5.71	8.2	7.24	3.43	1.63
CD15	8.18	4.85	0.88	0.62	0.41	0.47	0.44	0.41	8.82	5.6	0.85	0.78	51.97	29.62	3.47	3.71	0.87	185.48	5.75	0.97	1.46	1.21	0.41	0.27	0.62	0.26	0.27	1.55	5.69	0.93	2.17	1.89	1.75	0.54	1.33	2.01	0.9	0.68	0.58	1.11	1.29	185.83	272.48	0.92	11.96	15.23	0.49	0.93	2.03
CD150 (SLAM)	6.32	6.08	0.71	0.57	0.42	0.5	0.46	0.31	0.49	0.54	0.52	0.41	0.96	0.85	0.83	0.93	0.91	1.27	0.77	0.5	0.47	0.18	0.21	0.17	0.23	0.22	0.19	0.8	1.06	0.93	1.29	1.69	2.22	0.58	0.93	1.1	1.86	1	0.68	1.22	0.45	4.05	2.64	1.09	0.74	0.63	0.46	0.97	0.56
CD152	8.88	6.54	0.94	0.59	0.45	0.5	0.51	0.49	0.49	0.52	0.52	0.41	1.24	0.97	1.06	1.23	0.93	1.05	0.79	0.54	0.49	0.18	0.21	0.18	0.25	0.23	0.21	0.81	0.99	0.98	1.59	1.95	2.34	0.85	1.04	0.99	3.28	0.83	0.87	1.39	0.49	4.97	3.05	1.67	1.3	1.08	0.53	0.96	0.81
CD154	8.9	5.87	0.71	1.02	0.4	0.5	0.45	0.36	0.49	0.54	0.51	0.41	0.79	1.25	0.8	1.02	0.87	0.79	0.61	0.47	0.46	0.18	0.22	0.18	0.25	0.23	0.24	0.78	1.62	0.91	1.25	1.75	2.24	0.49	0.55	0.59	1.59	0.67	0.58	1.09	0.4	3.38	2.23	1.02	0.52	0.76	0.44	0.95	0.59
CD155 (PVR)	1768.78	2133.73	352.66	236.23	307.3	64.38	65.1	118.27	92.06	54.94	51.29	42.2	95.52	118.25	589.42	380.99	357.41	65.25	67.01	0.51	0.48	0.82	3.59	1.01	5.68	8.21	8.47	85.46	109.78	212.34	195.49	892.28	1796.43	230.86	305.5	113.17	114.02	131.67	102.7	181.94	90.13	380.46	330.5	203.04	33.06	55.07	102.47	188.46	62.94
CD156c (ADAM- 10)	575.86	610.22	42.05	32.23	177.8	82.59	58.57	46.37	37.18	28.03	26.14	17.39	281.6	238.98	548.79	413.19	231.47	82.27	218.28	77.79	68.07	10.44	3.99	19.36	3.36	45.13	47.1	25.4	26.48	185.67	154.15	367.87	483.02	238.56	201.53	56.64	119.22	66.57	57.58	64.47	191.34	637	502.95	8.75	57.89	85.56	46.05	33.29	97.16
CD158a/h	9.24	6.59	1.03	0.88	0.66	0.68	0.61	0.46	0.55	0.57	0.53	0.41	1.08	0.99	0.93	1.16	0.95	0.94	0.75	0.83	0.55	0.18	0.22	0.17	0.26	0.23	0.21	0.83	1.07	0.96	1.38	2.06	2.22	0.64	0.79	0.73	2.89	1.19	0.74	1.48	0.5	3.11	2.69	1.43	0.74	0.67	0.58	1.16	0.7
CD158b (NKAT2)	8.59	8.32	1.12	1.17	0.74	0.69	0.75	0.59	0.93	0.91	0.63	0.47	1.72	0.89	1.12	1.56	1.39	1.57	1.17	0.7	0.57	0.51	0.21	0.21	0.28	0.22	0.2	0.91	1.36	1.69	2.08	1.93	2.35	18.02	0.66	0.84	4.09	0.85	0.98	1.56	0.62	3.92	3.42	1.77	1.83	1.52	1.07	1.18	1.08
CD158d	9.12	6.72	0.81	1	0.63	0.57	0.49	0.62	0.96	0.94	0.55	0.44	1.34	1.16	1.12	1.7	1.27	1.08	0.72	0.68	0.58	0.18	0.2	0.17	0.27	1.3	1.12	0.89	1.53	1.1	1.62	2.19	2.35	0.73	0.98	0.97	3.77	0.63	0.67	1.36	0.56	2.6	4.5	1.76	1.05	0.67	0.61	1.12	1
CD158e1 (NKB1)	6.01	5.87	0.67	0.53	0.4	0.46	0.45	0.36	0.5	0.51	0.51	0.68	0.89	0.78	0.82	0.98	0.89	0.81	0.59	0.54	0.46	0.18	0.2	0.17	0.24	0.22	0.2	0.81	1.15	0.97	1.42	2	1.73	42.83	0.69	0.93	1.8	0.56	0.58	1.09	0.41	2.3	2.12	0.96	0.59	0.54	0.43	0.97	0.6
CD158f	7.97	5.98	0.8	0.95	0.48	0.52	0.48	0.57	0.59	0.64	0.53	0.37	1.05	0.96	1.1	1.52	1.12	1.03	0.74	0.67	0.62	0.19	0.21	0.17	0.31	0.22	0.22	0.78	1.39	1.02	1.65	2.03	2.11	0.78	0.75	0.79	3.7	0.66	0.62	1.23	0.52	2.77	2.51	1.48	0.8	0.7	0.48	1.21	0.93
CD16	9.03	5.38	0.89	0.98	0.49	0.62	0.67	0.57	0.54	0.71	0.51	0.4	0.88	0.75	0.84	0.97	0.92	0.83	0.96	2.01	1.72	0.89	0.21	0.2	0.46	0.22	0.21	0.77	0.9	0.97	1.97	2.83	4.12	0.54	1.06	0.87	0.89	0.97	0.64	1.11	0.46	1.9	1.8	0.94	0.83	0.79	0.63	1.01	0.81
CD161	10.78	7.93	0.69	0.75	0.43	0.55	0.48	0.51	0.53	0.58	0.52	0.41	1.05	1.27	0.93	1.29	0.93	0.82	0.59	0.63	0.63	0.18	0.2	0.19	0.3	0.25	0.21	0.79	1.3	1.07	1.82	3.19	2.29	12.92	0.61	0.9	2.27	0.53	0.54	1.11	0.43	2.5	2.18	1.06	0.56	0.56	0.46	1.1	0.76
CD162	7.52	7.86	0.83	0.65	0.54	0.52	0.49	0.43	0.6	0.57	0.52	0.41	1.14	0.86	0.89	1.06	0.92	1.39	1.75	1.79	1.82	0.42	0.23	0.42	3.39	4.77	3.32	0.79	1.06	0.96	1.5	1.98	2.34	0.67	0.96	1.03	2.5	0.95	0.79	1.38	0.47	4.29	2.98	1.45	0.88	0.82	0.51	1.04	0.63
CD163	8.88	6	0.75	0.58	0.45	0.49	0.47	0.42	0.61	0.62	0.53	0.42	1.14	0.79	0.9	1.25	0.91	0.97	0.63	0.49	0.46	0.18	0.22	0.2	0.26	0.23	0.19	0.77	1.11	1.01	1.53	1.91	2.3	0.54	0.66	0.69	2.53	0.72	0.61	1.19	0.42	3.39	3.16	1.72	0.62	0.57	0.45	1.16	0.62
CD164	558.99	456.52	25.51	89.52	74.26	47.74	41.9	23.99	46.26	131.52	21.28	21.78	24.09	27.11	29	40.05	86.97	23.14	99.95	68.52	62.34	1.42	3.79	8.76	3.15	11.55	8.68	57.03	93.26	166.6	56.4	131.12	206.94	30.9	31.27	24.46	33.83	37.4	18.88	142.25	29.03	828.27	761.39	21.68	44.19	61.33	56.84	93.12	5.89
CD165	39.35	8.11	43.77	29.49	44.47	66.75	49.67	10.22	0.87	2.25	1.05	0.42	6.85	7.29	3.09	2.82	2.38	0.78	1.99	38.37	23.71	0.18	0.23	23.81	0.28	4.89	4.09	48.27	107.46	2	1.27	64.48	158.78	3.93	2.71	14.05	15.76	175.54	130.7	1.49	1.87	5.69	3.28	23.78	0.86	1.66	1.18	5.22	4.37
CD166	1547.2	1355.99	164.93	324.63	160.42	249.62	224.88	184.97	27.7	19.05	109.9	106.51	6.18	7.29	7.26	7.42	300.8	57.12	225.28	8.35	8.24	2.79	0.21	3.59	0.91	14.74	9.8	18.49	21.35	467.38	338.1	595.36	1417.76	395.27	213.98	70.43	15.38	66.24	61.42	671.74	333.19	1028.23	953.77	555.27	14.28	6.4	225.51	577.93	93.41
CD167a (DDR1)	10.45	7.99	2.51	1.61	1.86	2.61	2.94	1	3.7	1.39	1.28	0.94	4.3	1.88	3.09	9.27	21.8	6.13	8.44	0.65	0.59	0.19	0.35	0.25	0.36	0.31	0.33	4.76	10.14	2.07	1.87	6.49	5.11	3.45	3.77	1.84	12.3	2.57	1.74	3.36	1.75	9.04	4.7	1.26	9.85	15.76	1.01	1.14	8.52
CD169	9.99	6.82	1.06	0.49	0.35	0.61	0.43	0.3	0.46	0.56	0.5	0.4	2.3	1.27	0.77	0.88	0.82	0.63	0.62	0.51	0.45	0.18	0.2	0.17	0.23	0.21	0.2	0.79	0.9	0.9	1.26	1.57	2.02	2.05	0.48	0.53	1.27	0.61	0.53	1.09	0.39	2.05	2.14	0.74	0.5	0.64	0.44	0.91	0.63
CD170 (Siglec-5)	23.52	15.27	3.69	6.16	15.44	2.51	3.35	2.55	7.46	20.62	1.05	1.13	7.92	9.18	4.65	4.55	19.65	5.89	96.84	59.43	40.48	2.23	10.89	3.99	1.38	0.86	0.81	15.68	51.55	12.76	9.47	12.36	29.12	20.62	13.96	20.84	11	9.74	6.22	14.24	9.01	19.46	24.3	4.06	13.77	21.13	3.99	9.95	40.8
CD172a (SIRPa)	132.32	86.92	8.75	8.38	19.38	8.79	5.97	7.67	0.6	0.65	0.51	0.41	28.46	17.26	0.84	1.16	36.25	0.97	0.7	0.51	0.47	6.69	0.21	0.18	0.52	0.23	0.21	0.95	2.03	21.03	23.15	90.15	168.79	13.43	16.1	11.42	7.09	7.94	8.03	7.89	0.55	3.05	3.28	3.61	0.91	1.31	1.23	8.89	0.71
CD172b (SIRPb)	7.77	6.02	0.7	0.74	0.46	0.49	0.46	0.49	0.56	0.62	0.5	0.83	1.11	0.79	0.91	1.34	1.04	1.13	0.73	0.56	0.52	0.65	0.21	0.18	0.28	0.22	0.19	0.76	1.28	0.98	6.62	2.11	1.78	0.55	0.53	0.56	2.69	0.52	0.56	1.15	0.43	2.23	2.16	1.25	0.77	0.68	0.47	1.39	0.69
CD172g (SIRPg)	7.2	5.99	1.22	0.79	0.45	0.49	0.48	1.02	0.56	0.68	0.55	0.38	0.93	0.8	0.95	1.44	0.95	0.93	0.61	1.51	1.21	0.18	0.21	0.17	0.27	0.31	0.32	0.79	1.46	1.01	1.79	2.23	1.78	0.55	0.62	0.68	10.57	0.89	0.61	1.4	0.48	2.44	2.47	1.56	0.78	1.3	1.36	1.54	1.44
CD178 (Fas-L)	7.09	6.11	0.7	0.78	0.61	0.51	0.44	0.49	0.55	0.62	0.56	0.46	1.01	0.83	0.88	1.38	1.08	0.86	0.75	1.43	0.58	0.18	0.2	0.17	0.26	0.23	0.24	0.79	1.35	1.01	1.96	2.19	1.97	0.56	0.63	1.02	2.72	0.57	0.55	1.15	0.46	2.57	2.28	1.23	0.66	0.55	0.45	1.03	0.97
CD179a	9.66	8.32	1.61	1.55	0.72	0.56	0.61	0.6	0.74	0.84	0.55	0.43	3.71	1.26	1.51	2.16	0.99	2.09	1.03	0.63	0.57	0.19	0.22	0.19	0.36	0.24	0.2	0.9	1.45	1.08	2.03	3.74	4.45	0.9	1.26	0.96	4.49	1.34	2.84	2.4	0.83	8.57	5.38	3.75	2.9	2.02	0.59	1.64	1.7
CD179b	6.82	6.79	0.76	0.67	0.47	0.5	0.59	0.45	0.58	0.55	0.52	0.41	1.22	0.92	0.85	1.18	0.86	1.2	0.56	0.58	0.51	0.18	0.21	0.18	0.28	0.22	0.2	0.84	1.1	0.97	1.56	1.83	2.06	0.56	0.51	0.52	2.03	0.68	0.74	1.32	0.47	3.96	2.58	1.69	1	0.81	0.49	1.03	0.72
CD18	9.95	5.36	0.76	1.46	0.44	0.5	0.45	0.54	0.61	0.64	0.52	0.39	0.92	0.93	0.97	1.2	1.17	0.83	1.01	124.22	120.05	17.6	0.21	10.97	1.13	0.26	0.23	0.75	0.92	1	2.75	2.19	1.91	0.51	0.65	0.57	0.88	0.7	0.57	1.18	0.51	2.31	2.03	1.36	0.93	0.62	0.53	1.08	1.1
CD180 (RP105)	8.74	6.4	0.74	0.68	0.48	0.5	0.51	0.42	0.52	0.53	0.51	0.4	1.02	0.82	0.87	1.1	0.9	1.04	0.77	0.7	0.56	0.23	0.21	0.2	0.63	0.24	0.23	0.8	1.2	0.97	1.47	1.58	2.06	0.52	0.8	0.73	2.09	0.7	0.7	1.3	0.45	4.4	3.01	1.19	0.82	0.75	0.6	1.04	0.65
CD181 (CXCR1)	8.26	7.01	1.23	1.03	0.84	0.62	4.03	0.48	0.76	3.5	0.55	0.46	1.8	1.23	2.39	1.47	1.21	2.17	1.83	0.62	0.59	0.19	0.23	0.28	0.47	0.29	0.26	0.84	1.54	1.07	1.59	2.21	3.11	1.04	1.29	1.46	6.32	2.38	1.5	1.47	0.65	3.87	3.93	2.41	1.11	0.94	0.55	1.16	0.7
CD182 (CXCR2)	8.11	7.6	0.81	0.92	0.49	0.64	7.27	0.55	0.59	0.62	0.59	0.55	1.15	0.87	1.12	1.65	0.98	1.6	1.19	0.53	0.48	0.38	0.22	0.18	0.32	0.27	0.22	0.82	1.07	1.32	1.44	2.68	3.39	1.01	2.6	1.28	1.91	1.74	0.88	1.7	1.58	12.53	4.72	2.18	1.06	0.98	0.61	1.43	0.9
CD183	15.22	10.1	1.72	3.47	1.68	1.22	1.05	0.73	1.79	1.05	1.25	0.64	3.94	1.9	1.51	6.19	1.87	6.8	20.35	6.43	4.3	0.33	0.32	0.37	2.85	1.02	1.21	2.27	7.07	1.88	1.97	4.55	6.46	1.5	2.25	2.76	5.31	9.29	4.15	3.79	1.42	5.54	4.22	5.75	2.37	2.41	0.93	2.71	1.7
CD184 (CXCR4)	11.07	8.96	2.79	1.56	1.32	2.7	2.13	0.7	0.81	0.84	0.55	0.42	3.08	1.78	1.3	2.02	1.51	3.21	2.54	467.74	465.51	2.19	0.24	38.7	1.52	0.26	0.24	4.5	6.64	1.26	2.16	2.43	4	1.07	2.38	2.05	13.09	4.85	2.97	2.03	1.11	5.19	4.99	2.74	2.82	1.77	3.23	1.66	1.99
CD19	7.48	4.79	0.67	0.59	0.37	0.44	0.52	0.41	0.53	0.6	0.51	0.4	0.73	0.69	0.79	0.88	1.11	0.7	1.7	0.57	0.5	0.18	0.21	0.19	0.26	0.22	0.19	0.75	0.89	0.97	1.6	1.78	1.63	0.51	0.52	0.49	0.75	0.63	0.54	1.31	0.41	1.63	1.52	0.91	0.56	0.59	0.47	0.92	0.59
CD193 (CCR3)	9.33	6.45	0.86	0.88	0.78	0.56	0.48	0.44	0.6	0.84	0.59	0.43	1.74	1.47	1.06	1.46	1.6	1.55	1.35	0.66	0.56	0.19	0.22	0.19	0.37	0.23	0.22	0.87	1.56	6.47	1.66	2.77	2.32	3.3	1.13	1.15	5.94	1.82	0.98	1.44	0.64	3.32	2.84	2.22	1.12	1.02	0.74	1.42	0.74
CD195 (CCR5)	10.85	8.24	1.6	2.33	1.21	0.82	0.78	0.79	1.28	1.01	0.6	0.43	2.72	1.5	1.39	2.38	1.44	3.47	1.7	0.81	0.71	0.28	0.22	0.18	0.26	0.23	0.24	1.01	1.82	1.12	2.74	3.48	4.15	1.15	2.42	1.35	5.43	3.19	1.99	2.29	1.06	4.04	4.21	5.44	2.58	1.79	0.87	1.97	1.6
CD196	9.5	7.86	1.13	1.76	1.05	0.73	0.55	0.91	0.95	0.67	0.65	0.97	2.64	1.73	1.34	2.3	1.72	2.64	1.45	1.81	0.68	0.24	0.3	0.25	1.88	0.51	0.76	1.08	3.32	1.42	1.99	2.98	3.13	1.26	1.56	2.19	9.66	1.86	1.54	1.82	1.11	3.83	3.62	2.59	1.56	1.18	0.67	1.65	1.05
CD197 (CCR7)	8.34	6.73	0.94	1.16	0.79	0.76	0.57	0.65	0.67	0.83	0.67	0.65	1.95	1.21	1.17	2.33	1.37	3.61	1.4	30.33	27.65	0.51	0.3	0.31	0.85	5.41	3.21	0.88	1.96	1.1	2.44	4.29	3.45	1.09	0.99	1.58	5.04	1.13	1.27	1.82	2.12	4.97	5.93	2.34	1.79	1.21	0.69	1.35	2.11
CD1a	23.56	6.17	0.78	0.74	0.51	0.64	0.49	0.58	0.74	0.81	0.69	0.41	1.06	0.98	0.94	1.59	1.01	1.17	1.02	10.66	6.47	0.18	0.21	3.65	0.32	0.23	0.24	0.79	1.26	1.49	1.28	2.49	2.1	0.8	0.87	0.9	1.11	0.84	0.72	1.32	0.49	3.96	2.74	1.19	1.06	0.78	0.52	1.04	0.61
CD1b	13.65	5.52	0.81	0.83	0.51	0.48	0.48	0.65	0.64	0.59	0.55	0.41	1.02	0.96	0.88	1.8	1.02	1.04	0.83	24.28	14.12	0.19	0.22	32.33	0.31	0.22	0.21	0.82	1.03	1.57	4.36	2.54	2.21	0.76	0.72	0.7	1.2	0.78	0.61	1.18	0.6	2.5	2.31	1.37	0.77	0.71	0.54	1.07	0.64
CD1c	11.55	6.7	1.67	0.84	0.55	0.61	0.78	0.49	0.71	0.67	0.52	0.42	1.84	1.75	1.11	2.5	2.19	0.83	0.94	168.98	106.93	0.18	0.21	10.02	0.35	0.59	0.34	0.78	1.11	1.06	2.02	3.02	1.9	0.68	1.03	0.66	0.9	0.82	0.87	1.27	0.42	2.59	2.62	1.12	0.74	0.92	0.93	1.24	0.69
CD1d	10.29	5.73	1.04	1.39	0.92	0.52	0.54	1.36	0.71	0.75	0.74	0.41	1.22	1.14	1.9	2.31	1.86	0.96	1.1	52.84	33.57	0.37	0.23	7.2	0.33	0.26	0.21	0.79	1.12	0.98	5.27	5.2	3.28	1.28	0.89	0.95	1.84	0.75	0.64	1.26	0.47	4.82	6.32	1.46	0.8	0.75	0.72	1.33	0.91
CD2	6.9	5	0.68	0.48	0.39	0.46	0.48	0.51	0.56	0.62	0.52	0.4	0.83	0.77	0.83	1.02	0.83	0.63	0.6	79.13	83.15	0.18	0.21	28.52	0.26	0.22	0.21	0.76	0.95	0.89	1.84	1.91	1.7	0.54	0.59	0.65	0.78	0.64	0.55	1.09	0.41	2.21	2	0.76	0.51	0.54	0.51	1.62	0.51
CD20	5.73	4.98	1.05	0.52	0.65	0.56	0.56	0.38	0.55	0.65	0.58	0.42	3	4.19	0.89	1.39	1.82	0.73	1.64	0.47	0.46	0.19	0.2	0.28	0.91	0.23	0.19	0.76	0.91	1.04	1.4	2.03	1.63	0.64	0.73	0.51	0.78	0.62	0.66	1.08	0.77	2.68	2.19	0.74	0.7	1.44	0.64	1.07	0.49
CD200 (OX2)	8.43	6.22	1.16	1.21	0.61	2.41	2.2	0.59	0.52	0.6	0.51	0.42	1.18	0.91	1.13	1.57	1.66	1.09	0.83	1.2	1.06	0.18	0.21	0.3	0.27	0.23	0.2	0.85	1.51	1.06	2.37	4.71	4.68	0.87	1.1	1.02	4.35	0.87	0.63	9.89	0.54	3.6	2.43	1.96	0.9	0.78	0.49	1.08	0.96
CD200 R	8.07	7.01	0.76	0.74	0.56	0.49	0.5	0.42	0.46	0.57	0.51	0.41	1.4	1.01	0.94	1.35	0.9	0.91	0.66	1.04	0.86	0.18	0.21	0.17	0.27	0.22	0.2	0.88	1.14	0.95	1.62	2.22	2.55	0.55	0.58	0.75	2.57	0.9	0.85	1.45	0.55	5.39	3.49	2.1	1.18	1.01	0.53	1.14	0.86
CD201 (EPCR)	45.69	43.7	22.98	3.5	8.71	3.08	4.02	1.24	9.24	4.34	2.74	3.6	2.18	3.02	58.28	43.05	33.78	10.15	16.83	0.48	0.45	0.18	0.31	0.18	0.27	0.22	0.2	12.92	28.43	66.39	52	14.67	20.34	41.47	32.47	59.28	12.17	8.72	5.6	5.99	0.38	2.87	2.27	8.8	0.51	0.61	4.99	1.06	5.11
CD202b (Tie2/Tek)	7.96	5.92	0.8	0.87	0.45	0.49	0.57	0.4	0.55	0.49	0.52	0.41	0.99	0.89	0.87	1.15	0.95	0.89	0.71	0.54	0.47	0.18	0.21	0.2	0.25	0.22	0.23	0.79	0.93	1.05	1.91	1.92	2.18	0.55	0.6	0.73	2.66	0.92	0.7	1.17	0.47	3.24	2.7	1.84	0.55	0.55	0.49	1.02	0.62
CD203c (E-NPP3)	13.44	6.03	0.76	0.64	0.5	0.5	0.48	0.37	0.57	0.63	0.61	0.45	1.14	0.94	0.97	1.28	0.95	1.06	0.82	0.56	0.73	0.19	1.87	0.19	0.31	0.24	0.23	1.01	0.99	1.82	1.24	2.17	2.31	0.59	0.69	0.76	2.36	1	0.63	2.57	0.48	3.93	2.65	1.47	0.54	0.69	0.49	1.51	0.68
CD205 (DEC-205)	13.64	9.55	1.86	1.09	0.6	0.8	0.85	0.57	0.73	0.62	3.6	1.96	1.89	1.51	10.19	10.1	1.01	5.62	1.07	9.07	8.38	0.4	0.22	0.17	3.02	5.03	4.96	1.01	1.37	1.98	2.78	2.52	2.89	0.66	0.68	0.86	2.81	0.84	0.85	1.57	0.64	70.96	51.35	2.22	1.47	1.37	0.8	1.19	1.07
CD206 (MMR)	7.87	6.75	0.59	1.02	0.59	0.55	0.54	0.46	0.61	0.49	0.53	0.41	1.26	0.97	0.95	1.32	0.95	1.42	0.83	0.56	0.49	0.18	0.21	0.2	0.25	0.23	0.2	0.83	1.25	0.97	1.67	1.94	2.28	0.62	0.96	1.09	1.76	0.9	0.78	1.32	0.55	2.89	2.55	1.68	1.1	1.05	0.53	1.07	0.85
CD207 (Langerin)	6.09	5.91	0.64	0.68	0.46	0.5	0.49	0.37	0.55	0.62	0.51	0.41	0.94	0.82	0.85	1.05	0.91	0.93	0.67	0.71	0.73	0.19	0.21	0.18	0.32	0.21	0.21	0.78	1.01	0.95	1.31	1.76	1.88	0.47	0.75	0.97	1.97	0.73	0.62	1.16	0.45	2.61	2.44	1.02	0.66	0.68	0.5	1.01	0.65
CD209 (DC-SIGN)	6.25	6.32	0.65	0.85	0.58	0.51	0.47	0.45	0.58	0.55	0.51	0.41	1.76	2.3	0.86	1.03	0.92	0.96	0.86	0.52	0.46	0.29	0.21	0.18	0.25	0.22	0.2	0.81	0.97	0.96	1.63	1.82	1.92	0.53	0.77	0.77	1.81	0.78	0.69	1.32	0.51	2.6	2.33	1.14	0.81	0.74	0.46	1.05	0.8
CD21	8.35	5.51	0.67	0.48	0.37	0.47	0.51	0.37	2.44	3.73	0.52	0.41	0.95	0.86	0.82	0.94	5.88	0.76	0.59	3.88	4.72	0.19	0.35	3.15	6.2	0.23	0.21	0.79	0.97	1.19	1.81	2.18	1.68	0.51	0.55	0.54	0.77	0.66	0.56	1.12	0.41	2.61	2.61	0.89	0.5	0.61	0.48	1	0.5
CD210 (IL-10 R)	11.61	6.27	0.88	1.1	0.65	0.53	0.48	0.6	0.78	0.65	0.52	0.42	1.24	1.18	1.31	1.86	1.19	1.15	0.72	0.79	0.69	0.2	0.24	0.18	0.49	0.25	0.25	0.9	1.33	1.08	2.96	2.6	2.45	0.69	0.83	0.91	5.43	0.73	0.73	1.37	0.6	3.07	2.6	2.63	1.04	0.75	0.54	1.21	1.23
CD213a2	26.94	7.02	114.14	1.67	49.66	3.45	1.68	55.81	0.6	0.66	0.53	0.96	2.64	1.39	1.52	1.58	1.15	2.63	4.01	0.72	0.5	0.19	0.22	0.18	0.33	0.23	0.21	1.65	2.36	5.52	6.11	2.24	3.18	5.16	0.98	119.85	3.91	0.99	2.09	1.78	0.76	8.28	10.06	2.25	2.63	1.87	0.82	4.54	1.59
CD215 (IL-15Ralpha)	11.27	7.59	1.05	2.42	1.21	1.85	0.74	0.57	0.8	0.9	0.72	0.75	4.56	2.02	1.64	3.27	1.3	6.31	1.27	1.21	0.95	0.2	0.25	0.23	0.73	0.53	0.6	0.96	3.18	1.37	2.21	6.54	4.74	1.23	0.93	2.32	4.31	1.41	1.3	2.92	1.52	5.42	5.02	3.41	2.52	1.55	1.48	1.88	1.09
CD218a (IL-18Ralpha)	8.59	6.22	0.69	0.92	0.55	2.17	1.72	0.54	0.57	0.56	0.92	0.64	8.48	7.23	4.49	1.45	1.99	0.85	3.9	1.64	1.13	0.29	0.4	0.18	0.28	1.25	1.31	0.87	1.3	1.05	1.6	3.21	3.96	1.86	1.25	1.31	2.9	0.61	0.58	2.33	1.24	2.68	2.33	1.73	0.7	0.61	0.96	1.17	0.94
CD22	10.83	5.9	0.74	0.61	0.43	0.5	0.5	0.46	0.68	0.67	0.53	0.43	1.03	1.02	0.95	1.28	1.2	0.79	0.77	2.94	2.3	0.18	0.24	0.23	0.29	0.23	0.2	0.81	1.13	1.61	2.98	2.22	2.05	0.66	0.84	0.75	0.91	0.78	0.61	1.21	0.42	5.24	5.47	0.96	0.89	0.81	1.54	1.02	0.57
CD220	16.02	11.05	0.84	1.81	2.08	2.38	1.79	0.5	4.02	3.01	2.03	1.67	6.09	5.49	3.88	6.38	23.57	5.96	5.12	2.34	1.78	1.31	0.22	0.71	4.58	0.27	0.22	3.54	5.01	5.15	5.16	6.11	10.61	5.41	1.51	1.67	4.32	6	7.27	3.11	2.21	80.14	64.14	2.96	4.38	4.89	3.35	2.86	1.02
CD221 (IGF-1R)	17.9	8.36	1.83	3.86	5.41	2.26	2.01	6.8	1.83	1.83	1.2	2.47	4.26	4.52	9.66	7.03	2.97	5.98	22.14	0.63	0.53	0.26	0.25	0.24	1.67	0.92	0.92	7.05	17.89	4.38	7.52	12.74	18.38	14.24	10.31	4.55	23.3	1.49	1.32	5.74	7.91	14.06	16.65	2.47	22.58	19.7	2.3	2.12	6.42
CD226 (DNAM-1)	9.43	7.78	0.67	0.79	0.48	0.55	0.47	0.55	0.72	0.94	0.54	0.43	1.33	0.94	1.03	1.72	1.06	1.16	0.92	11.89	9.63	0.18	0.28	0.27	0.25	15.26	15.55	0.73	1.93	1	1.97	2.77	2.64	0.99	0.65	13.39	5.5	0.51	0.95	1.29	0.59	4.46	3.64	2.47	1.83	1.06	0.54	1.08	1.01
CD229 (Ly-9)	5.52	5.85	0.59	0.4	0.36	0.47	0.94	0.36	0.65	1.42	0.52	0.44	0.71	0.69	1.48	0.89	0.8	0.79	0.62	8.77	6.2	0.22	0.21	0.52	1.18	0.25	0.21	1.31	2.55	1.04	1.31	2.14	2.52	0.54	0.52	0.85	1.74	0.41	0.51	1.19	0.4	2.12	2.44	0.84	0.43	0.45	0.41	0.94	0.52
CD23	7.01	4.91	0.75	0.48	0.37	0.47	0.46	0.39	0.52	0.55	0.59	0.47	0.75	0.79	0.84	0.97	0.83	0.62	0.63	0.76	0.47	0.2	0.21	0.19	12.85	0.22	0.19	0.76	0.92	0.88	1.96	1.97	1.68	0.5	0.6	0.51	0.87	0.77	0.6	1.06	0.39	1.99	2.27	0.74	0.58	0.49	0.5	1.01	0.53
CD231 (TALLA)	16.71	7.34	0.66	1.07	0.6	0.57	0.59	0.62	1.1	0.88	0.54	0.4	1.42	1	1.23	2.38	1.45	1.52	1.58	21.68	20.3	0.19	0.22	4.23	0.48	0.23	0.2	0.88	1.61	1.02	2.16	2.96	2.72	0.91	0.72	1.77	4.2	0.55	1.49	1.47	0.73	3.37	3.38	3.02	2.1	1.12	0.54	1.21	1.19
CD235ab	6.61	5.2	0.57	0.76	0.31	0.43	0.41	0.31	0.48	0.46	0.51	0.38	0.67	0.62	0.76	1.45	0.93	0.6	0.55	1.09	0.4	0.2	18.27	0.32	0.41	0.47	0.33	0.76	1.06	0.87	1.23	2.1	1.74	0.44	0.43	0.61	0.81	0.39	0.5	0.95	0.39	2.9	2.04	0.58	0.3	0.51	0.39	0.91	0.61
CD24	368.1	966.49	9.15	11.65	21.33	3.34	5.01	3.72	1.12	0.97	25.17	33.61	121.93	120.55	85.42	71.25	1.24	4.53	158.53	0.88	0.55	0.58	1.79	0.2	0.34	0.27	0.22	0.85	1.11	1.84	5.81	5.23	4.92	184.5	203.87	53.49	319.15	185.54	75.66	2	19.82	2070.31	2394.53	2.73	195.41	148.49	0.65	62.02	213.11
CD243	12.88	7.45	4.14	1.2	0.97	0.82	0.59	0.77	30.7	55.03	0.58	0.42	15.57	14.57	1.15	2.12	2.34	1.59	2.02	1.39	0.76	0.54	0.24	0.24	0.35	0.28	0.23	0.91	1.43	1.09	2.83	5.11	5.25	1.47	1.45	2.26	15.09	1.45	1.24	1.56	0.93	7	4.23	2.48	2.45	1.21	0.59	1.33	1.55
CD244 (2B4)	6.01	5.58	0.68	0.55	0.37	0.44	0.41	0.32	0.59	7	0.51	0.4	0.85	0.68	0.83	0.96	0.86	0.99	17.47	9.79	12.18	0.84	0.21	0.18	0.26	0.28	0.25	0.8	1.14	0.89	1.36	1.71	2.01	0.53	0.53	0.63	0.96	0.46	0.57	1.04	0.43	1.75	2.64	0.87	0.57	0.51	0.42	0.94	0.59
CD245 (p220/240)	221.69	106.11	9.78	8.86	8.53	7.38	6.13	3.75	6.95	6.63	3.8	3.67	9.19	2.13	6.04	7	13.08	4.11	5.02	10.01	7.12	0.63	0.22	0.87	3.42	1.92	1.83	6.43	45.85	9.47	23	38.14	43.97	3.9	2.51	6.05	4.34	11.65	18.82	6.83	2.23	35.87	22.52	12.44	6.34	5.1	3.62	16.78	5.46
CD25	6.59	4.99	0.67	0.47	0.43	0.46	0.45	0.45	0.52	0.53	0.52	0.39	0.75	0.73	0.82	0.93	0.85	0.63	0.61	0.63	0.47	0.2	0.21	0.19	0.32	61.66	39.44	0.75	0.93	0.94	2.09	1.73	1.63	0.5	0.59	0.55	0.78	0.7	0.54	1.07	0.39	1.84	1.98	0.81	0.47	0.56	0.46	1.82	0.52
CD252 (OX40L)	71.35	40.13	3.77	4.17	3.22	1.04	1.36	2.3	1.86	9.2	8.65	1.87	6.36	4.69	4.78	4.44	13.81	2.89	12.46	5.62	5.45	0.27	0.36	2.04	0.61	1.33	1.6	7.41	7.65	14.45	13.57	16.19	28.39	2.84	7.65	4.11	8.51	4.38	3.21	9.88	3.28	11.63	14.19	2.84	1.92	2.14	4.35	4.29	1.98
CD253 (Trail)	6.87	7.5	1.01	0.96	0.57	0.7	0.48	0.55	0.77	0.79	0.53	0.4	1.2	1.01	1.06	1.76	1.19	1.35	1.32	1.08	0.95	0.18	0.21	0.18	0.27	0.23	0.21	1.2	1.6	0.99	1.76	2.28	2.13	0.99	0.52	0.61	2.43	0.96	1.2	1.31	0.57	2.57	5.65	1.55	0.92	1.1	0.47	1.34	1.37
CD254	7.93	7.28	0.79	0.78	0.55	0.51	0.55	0.48	0.83	1.44	0.52	0.43	0.91	0.87	1.01	2.08	1.22	5.45	0.94	0.49	0.48	0.2	0.21	0.27	0.31	0.37	0.22	0.78	0.91	1.8	1.62	3.07	3.87	0.94	0.87	1.5	7.27	0.61	0.7	2.82	0.49	4.13	3.23	2.74	0.94	0.72	0.52	1.15	0.76
CD255 (TWEAK)	22.13	8.44	1.38	0.72	0.88	1.56	1.35	0.71	0.76	0.75	0.58	0.52	2.32	1.15	1.31	1.53	1.29	1.65	4.39	0.59	0.52	0.19	0.21	0.2	0.39	0.26	0.23	0.87	1.67	0.98	6.05	2.11	4.86	5.64	3.92	1.8	6.62	3.11	4.26	2.58	1.67	11.83	34.88	1.72	2.39	1.58	0.77	1.7	1.14
CD257 (BAFF)	49.49	19.9	2.8	5.51	2.23	1.58	1.69	1.98	4.39	3.96	7.05	4.68	5.35	3.33	2.87	15.09	8.7	32.45	10.05	1.66	1.6	0.3	1.17	0.7	5.92	3.16	4.9	4.09	18.28	3.87	4.59	15.38	20.64	7.89	6.99	33.11	16.87	25.96	7.32	5.89	3.64	38.2	27.17	19.32	10.55	5.25	1.57	7.09	2.81
CD258 (LIGHT)	29	7.26	2.16	0.91	0.55	0.62	0.73	0.73	1.3	1	0.55	0.44	1.47	1.98	3.25	1.92	1.16	2	2.05	0.63	0.58	0.2	0.21	0.18	0.27	0.23	0.37	0.92	1.92	1.07	4.05	3.76	5.1	7.14	1.78	1.28	9.43	1.9	4.63	2.36	1.23	10	14.3	3.21	6.69	2.82	0.96	2.01	3.61
CD26	43.43	69.25	21.84	0.46	0.61	0.77	0.63	0.4	2.03	1.42	45.39	31.8	13.97	9.48	16.22	15.26	10.14	66.37	8.77	0.71	0.6	0.28	0.21	1.25	0.32	39.92	36.5	0.83	1.01	15.29	23.03	3.13	4.22	2.13	1.58	1	1.45	0.96	0.68	73.68	0.43	7.07	7.38	1.08	1.11	1.26	0.51	1.66	0.57
CD261 (DR4)	6.9	6.97	0.71	0.77	0.53	0.47	0.55	1.02	1.59	1.57	0.74	0.48	1.52	1.42	1.18	2.43	2.78	3.44	2.64	0.55	0.48	0.27	0.56	0.18	0.81	0.63	0.38	1.03	1.81	1.15	1.73	3.75	4.79	1.61	1.62	1.34	5.72	0.66	0.75	1.27	0.78	3.64	3.84	2.26	1.49	1	0.73	1.16	0.84
CD262 (DR5,)	61.85	51.35	21.6	20.16	9.81	3.34	2.97	19.11	20.75	8.81	5.43	8.14	41.17	35.3	19.78	14.5	97.39	32.69	32.5	0.87	0.76	0.77	1.82	0.35	0.9	9.72	7.42	4.19	7.73	22.76	22.81	53.2	55.91	9.17	11.37	27.18	14.41	5.97	6.76	22.4	1.72	10.51	10.33	17.81	6.98	7.5	14.88	8.29	18.03
CD263 (DcR1)	12.03	10.47	0.83	0.91	0.52	0.64	0.56	0.47	0.98	0.58	0.54	0.4	2.25	2.21	3.18	1.72	1.3	1.21	1.54	0.58	0.73	0.21	0.24	0.21	0.48	0.3	0.25	0.87	1.49	1.04	2.18	2.53	2.58	1.06	0.96	0.88	3.46	0.58	0.83	1.33	0.69	3.42	3.64	1.94	1.4	1.16	0.53	1.12	1.36
CD266 (Fn14)	820.26	272.8	211.28	133.07	41.94	16.52	27.84	47.55	8.3	30.24	2.05	0.61	26.17	25.02	46.7	33.96	66.17	4.51	3.5	0.6	0.58	0.2	0.36	0.19	0.35	0.71	0.85	5.44	7.43	30.06	55.71	218.87	454.72	2.97	38.6	6.38	15.94	5.09	5	70.55	4.7	56.69	47.19	23.55	28.22	35.66	39.66	16.21	3.21
CD267 (TACI)	9.41	5.86	0.69	1.03	0.47	0.49	0.53	0.49	0.94	4.22	0.53	0.41	0.99	0.91	1.09	1.7	2.47	1.05	1.14	0.57	0.51	0.18	0.21	0.17	1.64	0.21	0.2	0.9	1.97	0.96	2.01	2.19	2.05	0.71	0.55	0.69	2.9	0.42	0.66	1.17	0.5	2.01	2.86	1.71	1.1	0.94	0.46	1.22	1
CD268 (BAFF-R)	5.45	5.53	0.75	0.52	0.4	0.47	0.43	0.37	0.61	1.33	0.51	0.4	1.4	1.1	1.07	1.06	1.17	0.94	1.33	0.61	0.6	0.19	0.23	0.22	0.25	0.22	0.21	0.82	1	0.95	1.44	2.25	1.94	0.58	0.62	0.68	1.93	0.48	1.05	2.54	1.38	19.87	3.36	1.24	0.77	0.59	0.85	0.99	0.91
CD27	8.45	5.17	0.68	0.61	0.41	0.48	0.5	0.47	0.57	0.58	0.53	0.41	0.82	0.83	0.86	1.05	0.9	0.69	0.76	42.47	35.85	0.18	0.21	0.66	0.33	0.23	0.21	0.77	0.93	0.94	2.38	1.77	1.75	0.54	0.66	0.65	0.79	0.7	0.56	1.1	0.43	1.94	2.1	0.94	0.7	0.54	0.47	1.05	0.55
CD270 (HVEM)	13.33	8.98	1.66	1.59	1.08	1.44	1.22	0.57	1.8	1.34	0.8	0.66	3.31	2.86	12.94	12.07	1.85	6.53	3.14	4.47	3.82	0.25	0.24	0.78	1.59	1.05	1.07	2.77	3.04	1.91	2.72	7.31	6.45	1.13	2.12	2.68	7.65	1.24	1.04	3.63	1.13	4.94	7.32	4.81	1.35	1.72	1.28	1.94	2.54
CD271	10.02	15.72	2.01	0.97	1.99	95.28	84.31	0.61	0.62	0.67	0.5	0.4	21.11	23.02	0.93	1.11	26.55	1.2	0.65	0.61	0.61	0.19	0.25	0.19	0.47	0.23	0.2	5.8	4.8	5.64	3.45	4.34	2.92	0.74	0.73	0.9	1.07	9.24	9.56	13.06	2.56	4.17	6.02	1.21	3.83	3.43	9.51	1.55	3
CD273 (B7-DC)	110.29	37.66	5.41	12.4	2.99	2.84	6.03	4.54	0.66	1.58	0.52	0.42	0.92	0.8	0.84	1.14	0.86	2.65	0.74	0.49	0.45	0.39	0.23	0.22	0.46	1.24	1.07	0.81	0.93	12.05	15.14	49.87	51.89	0.83	0.64	2.08	4.06	0.45	0.72	91.16	0.5	5.3	2.92	18.23	0.91	0.84	3.7	14.44	0.71
CD274 (B7-H1)	84.28	43.92	9.24	35.83	17.41	3.58	4.06	64.16	2.11	1.72	0.78	0.62	3.42	2.69	10.19	17.24	8.19	1.84	2.97	0.9	0.61	0.2	0.24	0.43	1.07	52.58	61.29	1.23	2.52	100.85	140.28	605.87	670.13	5.46	4.58	22.39	24.97	1.18	1.96	41.17	3.51	14.02	8.35	15.55	3.69	1.99	49.32	19.96	1.52
CD275 (B7-H2)	102.63	56.33	1.9	0.95	0.61	3.41	1.93	1.21	2.15	2.57	2.73	3.76	2.32	1.61	5.43	4.38	4.05	4.85	0.85	0.48	0.45	0.3	0.24	0.21	4.07	0.26	0.31	3.94	6.18	1.48	2.28	3.12	5.18	1.76	2.37	1.77	2.85	4.24	5.3	7.64	1.68	26.78	18.73	1.46	4.91	6.08	1.12	1.45	6.5
CD276	1049.64	1157.45	217.07	93.25	67.09	82.85	76.45	56.53	49.93	47.73	0.71	0.56	104.66	103.93	148.25	146.49	161.93	51.79	30.22	0.7	0.55	0.42	0.5	0.17	0.45	0.23	0.21	45.23	52.18	100.85	84.15	164.87	288.94	68.73	80.56	2.88	54.87	147.72	152.52	89.91	219.04	4.52	5.96	130.87	332.02	369.53	38.92	61.4	123.57
CD277	34.87	25.79	2.72	2.04	1.05	2.31	2.26	1.25	2.05	0.97	0.6	0.54	2.79	3.59	3.95	5.75	3.7	2.07	2.37	6.28	5.54	0.32	0.37	1.04	5.61	2.02	2.17	1.07	1.91	2.05	2.22	8.78	11.17	1.38	1.64	2.04	5.01	1.38	1.5	3.44	0.59	6.54	8.31	5.13	1.19	0.82	1.18	1.86	2.21
CD278 (ICOS)	7.98	6.01	0.62	0.65	0.38	0.47	0.45	0.39	0.66	0.54	0.52	0.38	0.88	1.2	0.82	1.22	1.04	0.82	0.86	12.19	10.26	0.19	0.2	3.55	0.26	24.51	24.1	0.79	1.33	1.01	1.47	1.91	1.92	0.63	0.76	0.71	1.89	0.41	0.63	1.17	0.43	2.96	3.3	1.24	0.79	0.63	0.45	0.97	0.69
CD279 (PD-1)	6.33	5.5	0.61	0.45	0.34	0.44	0.42	0.3	0.64	0.6	0.53	0.39	0.82	0.74	0.82	1.1	0.8	0.97	0.66	1.1	0.94	0.18	0.24	1.98	1.43	0.22	0.19	0.76	1.17	0.89	1.34	1.69	1.75	0.49	0.59	0.64	1.61	0.43	0.55	1.03	0.41	3.15	5.18	0.87	0.52	0.49	0.41	0.92	0.6
CD28	8.58	5.22	0.71	0.67	0.58	0.48	0.49	0.48	0.59	0.61	0.55	0.4	1.03	0.96	1.1	1.57	0.99	0.97	0.65	87.08	114.01	0.18	0.21	1.75	70.24	0.24	0.21	0.74	1.06	0.98	2.14	2	2.09	0.53	0.64	0.64	0.91	1	0.57	1.14	0.43	2.02	2.12	0.87	0.59	0.6	0.47	0.95	0.57
CD282 (TLR2)	11.36	6.25	0.93	1.13	0.52	1.45	0.5	0.51	0.96	0.96	0.53	0.4	1.09	0.92	0.92	1.51	1.03	1.16	0.82	0.52	0.48	0.45	0.21	0.17	0.28	0.24	0.2	0.78	1.35	1.05	1.74	2.61	4.19	0.71	0.76	0.88	3.47	0.51	0.67	1.28	0.53	5.14	3.38	1.92	1.12	0.75	0.47	1.04	0.84
CD284 (TLR4)	10.92	5.99	1.21	1.28	0.65	0.69	0.6	0.67	1.15	0.92	0.54	0.4	0.79	0.94	0.97	2.07	1.66	1.28	1.41	0.71	0.52	0.55	0.2	0.18	0.28	0.22	0.19	0.89	1.81	1.03	2.14	2.72	2.83	1.18	0.82	1.02	5.5	0.51	0.64	1.25	0.48	2.82	11.93	2.84	1.32	1.18	0.48	1.27	1.59
CD286 (TLR6)	9.73	5.72	0.78	1.06	0.52	0.57	0.49	0.5	0.75	0.79	0.52	0.41	0.93	0.89	1.03	1.73	1.74	0.98	1.22	0.7	0.54	0.19	0.32	0.18	0.28	0.25	0.23	1.16	1.52	1.02	1.78	1.64	2.09	0.88	0.82	0.73	4.28	0.45	0.59	1.14	0.86	2.53	3.88	1.68	0.69	0.88	0.5	1.03	1.22
CD29	2382.42	2776.93	1068.76	462.5	539.1	638.97	520.92	210.47	242.69	114.42	131.71	146.19	329.71	266.04	998.41	804.98	1029.07	353.64	465.19	218.26	234.19	19.85	17.05	67.51	4.14	64.02	46.89	186.73	812.16	867.5	271.62	1705.62	2615.34	633.51	859.91	329.66	699.95	550.26	421.57	965.02	469.73	504.8	444.75	536.69	154.2	160.62	577.34	239.14	208.96
CD290	7.62	5.8	0.74	0.97	0.49	0.52	0.49	0.56	0.69	3.98	0.51	0.4	0.82	0.8	0.94	1.56	1.15	0.87	1.3	0.63	0.51	0.19	0.21	0.17	0.25	0.24	0.23	0.78	1.02	0.97	11.36	2.14	2.1	0.78	0.52	0.6	4.85	0.64	0.6	1.14	0.44	1.99	4.14	1.6	0.71	0.87	0.46	1.03	1.09
CD294	7.88	6.35	0.87	1.13	0.53	0.6	0.67	0.46	0.87	0.86	0.54	0.4	1.23	1.03	1.07	1.72	1.33	1.01	1.16	3.37	2.99	0.18	0.21	0.18	0.26	0.22	0.19	0.86	1.41	1.08	2.23	2.09	2.17	0.9	1.18	1.43	5.56	0.96	0.61	1.18	0.43	2.57	3.37	1.75	0.77	0.83	0.47	1.1	1.19
CD298	786.36	634.9	277.49	333.85	347.05	255.82	291.3	234.47	297.87	379.69	33.99	38.59	699.9	658.31	371.78	288.91	993.21	317.97	907.73	335.09	287.74	20.63	72.69	70.66	191.81	157.51	156.47	256.64	436.29	707.17	478.28	677.62	1181.97	85.17	94.25	265.24	81.62	331.65	445	422.7	130.44	1185.59	1305.25	330.31	345.43	365.13	226.88	448.77	375.78
CD3	7.97	5.23	0.69	0.53	0.45	0.5	0.45	0.39	0.54	0.59	0.54	0.4	0.87	0.79	0.82	0.94	0.86	0.71	0.71	18.22	21.22	0.31	0.21	0.26	0.37	0.26	0.2	0.81	0.89	1.08	2.27	1.87	1.76	0.71	0.62	0.58	0.87	0.82	0.63	1.11	0.43	2.26	1.71	0.81	0.66	0.62	0.46	0.95	0.53
CD30	9.24	4.92	0.84	1.13	0.46	0.59	0.47	0.64	1.12	1.08	0.56	0.4	0.78	0.83	0.9	1.2	1.05	0.75	1.7	1.27	1.35	0.2	0.66	0.29	0.74	12.51	13.38	1.14	1.91	3.25	4.87	2.78	1.98	0.59	1.25	0.86	0.81	0.76	0.63	1.23	0.48	1.83	1.88	1.42	1.36	0.82	0.5	1.06	1.19
CD300e (IREM-2)	6.48	5.76	0.65	2.41	1.21	0.67	0.43	1.34	0.6	0.55	0.52	0.42	0.76	0.75	0.86	1.12	1.02	0.94	0.67	0.51	0.47	0.18	0.21	0.19	0.29	0.26	0.27	0.73	1.13	1.01	1.44	2.24	2.5	0.52	0.64	0.73	1.87	0.45	0.58	1.04	0.42	3.76	2.5	1.21	0.56	0.54	0.47	0.95	0.6
CD300F	11.75	6.38	0.74	0.82	0.47	0.49	0.55	1.04	0.71	0.78	0.51	0.42	0.77	0.74	0.94	1.53	0.95	3.46	0.82	0.56	0.44	0.31	0.2	0.18	0.25	0.21	0.35	0.8	1.27	1	1.65	2.23	2.8	0.78	0.77	0.87	3.17	0.44	0.58	1.15	0.43	13.11	8.77	1.88	1.02	1.16	0.49	1.11	0.94
CD301	14.53	8.02	0.94	1.04	1.1	0.77	0.67	0.62	1.13	0.79	0.61	0.47	1.13	1.23	1.11	2.48	1.32	1.98	1.76	0.73	0.49	0.63	0.3	0.2	0.34	0.23	0.23	2.23	2.06	1.29	2.13	3.02	3.77	1.27	1.37	1.47	5.04	1.06	0.97	1.57	0.96	3.55	4.7	2.56	1.46	1.14	0.58	1.12	1.23
CD303	6.32	5.67	0.71	0.52	0.4	0.46	0.48	0.37	0.58	0.55	0.5	0.41	0.81	0.74	0.79	1.04	0.89	0.8	0.72	0.47	0.43	0.27	0.21	0.18	0.25	0.22	0.2	0.72	1.15	0.88	1.42	1.76	1.7	0.61	0.69	0.83	1.94	0.48	0.59	1.05	0.43	2.51	2.64	0.93	0.6	0.64	0.43	0.97	0.67
CD304	38.79	16.08	12.77	1.89	1.7	6.49	2.55	0.75	0.58	0.59	3.81	1.19	0.75	0.72	1.17	1.58	2.99	1.75	1.46	0.47	0.45	0.95	0.21	0.3	0.26	0.29	0.24	1.01	1.79	8.5	12.54	34.76	57.71	30.08	11.05	1.16	2	0.38	0.51	6.06	0.6	7	5.65	8.09	1.23	1.35	3.19	4.24	0.52
CD307	8.3	5.95	0.71	0.55	0.39	0.48	0.45	0.4	0.7	0.61	0.52	0.39	1.01	0.79	0.91	1.18	1.07	0.98	0.95	0.5	0.47	0.28	0.2	0.18	0.24	0.21	0.19	0.76	1.46	0.92	1.52	1.82	1.83	0.79	0.94	1.09	2.5	0.6	0.64	1.16	0.48	2.7	2.87	1.23	0.97	0.78	0.48	1.01	0.91
CD307d (FcRL4)	8.73	5.82	0.65	0.93	0.58	0.56	0.51	0.52	0.81	0.59	0.53	0.39	0.99	0.95	0.92	1.65	1.18	1.08	0.97	0.56	0.46	0.18	0.21	0.18	0.3	0.22	0.31	0.77	1.43	1.25	2.77	1.94	2.81	0.76	0.84	0.9	4.47	0.64	0.77	1.29	0.51	3.59	4.99	1.73	0.88	0.91	0.49	1.05	0.96
CD31	7.78	5.13	0.68	0.82	0.39	0.49	0.44	0.49	0.53	0.57	0.51	0.41	0.77	0.75	0.86	0.96	0.86	1.01	0.68	18.22	16.68	2.52	0.48	3.65	0.29	0.21	0.22	0.79	0.92	1	1.69	2.78	2.59	0.79	0.61	0.55	0.83	0.68	0.58	1.06	0.42	1.87	1.71	1	0.61	0.51	0.45	0.93	0.67
CD314 (NKG2D)	10.61	6.01	0.74	1.01	0.53	0.51	0.56	0.63	1.13	1.23	0.53	0.4	1.25	0.84	3.83	2.14	1.57	1.16	1.19	0.67	0.59	0.18	0.2	0.19	0.26	0.21	0.21	0.96	1.8	0.94	2.1	1.99	1.96	0.79	0.97	0.96	3.35	0.46	0.77	1.3	0.56	2.55	4.08	1.64	1.3	0.98	0.48	0.96	1.09
CD317	237.73	149.01	5.1	1.05	0.93	0.72	0.64	35.08	0.86	1.8	0.68	0.53	2.87	1.24	60.49	70.72	11.02	1.57	13.9	9.62	8.58	0.51	2.95	1.61	27.95	22.06	20.33	0.93	1.28	1.77	11.45	5.95	5.73	0.7	0.76	2.25	5.31	0.64	0.68	53.55	0.54	17.42	21.03	1.62	13.78	19.74	21.14	40.67	28.7
CD318 (CDCP1)	8.2	5.44	41.32	0.72	0.5	0.5	0.51	0.39	38.9	34.55	20.6	19.63	75.08	91.77	122.64	108.98	289.48	53.45	78.29	0.62	0.47	0.3	0.89	0.17	0.52	0.21	0.19	15.48	19.93	150.8	276.14	402.19	419.3	3.66	5.31	16.79	21.74	0.84	0.66	79.45	52.73	170.78	138.91	1.12	0.89	0.79	75.68	184.59	26.65
CD319 (CRACC)	11.41	5.89	1.24	0.88	0.55	0.51	0.51	0.49	0.94	0.58	0.53	0.41	0.98	0.95	1.1	1.75	1.35	3.49	1.03	0.61	0.52	0.19	0.22	0.19	0.52	0.23	0.21	0.76	1.18	2.71	3.05	2.44	3.44	0.82	1.33	1.02	3.59	1.13	0.75	1.56	0.77	2.68	3.57	1.85	1.75	0.88	0.89	1.41	1.67
CD32	6.81	5.28	1.04	0.53	0.42	0.54	0.5	0.43	0.62	0.61	0.56	0.41	0.9	0.8	0.81	1.16	1.46	0.74	1.17	0.49	0.49	2.01	5.24	0.18	0.74	0.23	0.21	0.78	1	1.06	1.73	2.81	1.71	0.57	0.67	0.5	0.8	0.7	0.55	1.1	0.43	2.42	2.34	0.8	0.57	0.54	0.51	1.04	0.52
CD324 (E-Cadherin)	10.38	8.66	0.97	0.8	0.73	0.64	0.83	0.57	28.69	29.99	7.52	7.11	12.36	13.09	72.74	52.96	32.17	47.42	112.66	0.65	0.57	0.2	0.24	0.22	0.65	0.34	0.23	1.77	13.38	3.69	8.7	2.71	3.7	29.76	24.1	5.11	56.39	0.56	0.95	9.51	61.15	44.71	49.7	1.89	20.79	27.49	2.3	1.58	35.55
CD325	10.17	7.14	2.22	1.81	0.89	0.7	0.86	0.7	0.85	0.75	0.52	0.46	1.18	0.77	0.92	1.4	0.97	1.77	0.88	5.09	3.83	0.19	0.21	0.99	0.71	0.23	0.23	0.76	1.31	1.23	1.63	2.56	5.48	1.49	1.24	0.95	5.11	0.55	0.71	3.03	0.49	7.67	3.13	3.37	0.93	0.73	0.48	2.01	0.83
CD326 (Ep- CAM)	6.61	5.61	0.77	0.45	0.37	0.52	0.52	0.3	845.03	516.54	151.39	239.19	747.95	519.68	1367.01	585.34	1147.39	343.94	886.9	2.21	1.91	0.18	7.11	0.21	22.22	0.25	0.2	19.19	34	30.5	17.29	35.69	93.67	37.88	14.75	12.53	256.06	1.62	1.91	1.23	333.42	1322.18	1191.22	0.78	245.92	491.94	8.93	1.15	166.24
CD328 (Siglec-7)	6.24	5.52	0.97	0.44	0.39	0.45	0.45	0.3	0.57	0.53	0.52	0.42	0.69	0.69	0.92	1.14	0.84	0.75	0.64	0.47	0.42	1.62	0.21	0.19	9.92	0.27	0.2	1.13	1.14	0.92	1.34	1.76	1.72	0.91	0.53	0.54	1.69	0.38	0.53	1	0.42	3.66	2.29	1.16	0.71	0.65	0.43	0.95	0.74
CD33	12.56	5.97	22.66	0.93	0.74	0.59	0.63	0.65	0.57	0.61	0.55	0.41	1.13	1.11	1.07	1.76	7.49	0.95	0.77	0.55	0.52	14.42	0.53	0.19	10.8	0.27	0.23	0.81	1.04	1.33	3.04	2.28	2.12	0.71	0.68	0.74	1.04	0.8	0.62	1.31	0.46	2.96	2.8	1.36	0.62	0.62	0.53	1.05	0.61
CD334 (FGFR4)	5.81	5.59	0.61	0.49	0.38	0.5	0.51	0.35	0.62	0.61	0.9	0.48	1.05	0.81	0.8	1.02	1.47	1.96	4.94	0.46	0.42	0.18	0.26	0.18	0.25	0.21	0.23	1.02	2.34	0.89	1.38	1.67	1.84	1.05	1.84	0.78	1.67	0.49	0.61	1.03	0.45	1.98	2.68	0.97	0.57	0.59	0.43	0.96	0.62
CD335 (NKp46)	6.43	6.14	0.62	0.48	0.4	0.45	0.48	0.43	0.63	0.58	0.52	0.41	0.91	0.82	0.91	0.95	0.89	0.74	0.65	0.76	0.54	0.18	0.21	0.18	0.24	0.33	0.3	0.78	1.28	0.95	1.73	1.61	1.88	0.56	0.61	0.71	1.57	0.4	0.55	1.04	0.41	2.5	2.63	0.92	0.53	0.53	0.44	0.94	0.59
CD336 (NKp44)	6.74	5.31	0.62	0.83	0.39	0.44	0.45	0.36	1.07	0.95	0.51	0.4	0.7	0.74	0.78	1.08	0.87	0.75	0.76	0.48	0.43	0.18	0.21	0.18	0.38	0.21	0.19	0.77	1.22	0.93	1.63	1.74	1.88	0.53	0.58	0.69	2.16	0.39	0.56	1.13	0.4	2.16	2.84	0.99	0.5	0.49	0.42	0.94	0.71
CD337 (NKp30)	5.05	5.55	0.74	0.76	0.51	0.53	0.46	0.35	0.56	0.56	0.52	0.42	0.76	0.71	0.82	1.13	0.97	1.01	0.78	0.93	0.75	0.18	0.21	0.18	0.26	0.22	0.2	0.78	1.48	0.93	2.44	1.85	2.03	0.59	0.62	0.63	2.14	0.58	0.85	1.31	0.45	1.9	2.67	1.02	0.84	0.7	0.43	0.96	0.65
CD338 (ABCG2)	5.94	5.78	2.16	0.93	0.48	0.51	0.58	0.46	0.87	1.22	1.25	0.61	0.85	0.86	2.36	2.82	1.65	3.08	0.77	2.1	0.63	0.19	0.22	0.53	8.36	0.25	0.23	5.36	8.88	0.96	1.64	2.22	2.79	4.92	10.42	4.73	5.38	0.56	0.58	1.07	0.61	2.55	3.58	1.41	3.41	5.9	0.47	1.09	0.75
CD34	7.66	4.94	0.72	0.44	0.69	0.5	0.51	4.79	0.5	0.57	0.54	0.42	0.76	0.74	0.84	0.95	0.81	0.71	0.63	8.16	10.68	0.19	0.21	4.1	0.4	0.21	0.2	0.83	1.3	1.44	1.56	1.91	1.96	0.63	0.52	0.51	0.82	0.76	0.57	1.09	0.43	1.84	2.67	0.7	0.44	0.51	0.47	0.99	0.5
CD340 (erbB2)	81.2	64	17.61	8.97	8.29	17.29	13.03	3.31	17.1	14.98	4.75	4.4	5.11	4.25	57.7	50.6	32.78	24.8	89.81	0.48	0.42	0.17	0.21	0.17	0.25	0.23	0.2	7.85	8.47	14.25	12.16	57.58	85.51	20.3	7.57	8.19	24.56	37.53	51.62	11.6	20.63	1.77	2.84	7.15	11.19	14.81	6.75	8.77	44.63
CD344 (Frizzled-4)	109.89	139.65	9.61	23.88	4.26	419.29	305.97	2.07	1.08	1.82	0.75	0.51	50.19	52.25	1.41	2.96	16.55	2.1	1.98	0.78	0.7	0.18	0.21	0.33	0.31	0.21	0.19	4.95	7.23	16.62	18.33	148.74	144.3	4.02	6.94	34.8	8.81	6.84	6.54	13.15	0.68	10.91	7	7.74	18.41	28.03	10.8	2.6	8.44
CD35	9.46	4.95	1.55	0.48	0.66	0.6	0.46	0.42	0.51	0.58	0.52	0.4	0.93	0.81	1.37	1.09	0.85	0.69	0.62	0.91	0.52	1.77	0.21	0.19	0.34	0.23	0.2	0.74	1.39	0.91	2.47	1.86	1.85	1.46	0.8	0.52	0.98	0.69	0.54	1.11	0.41	2.49	2.44	1.04	0.73	0.72	0.5	0.99	0.52
CD351	8.37	5.93	1.54	2.75	1.01	0.77	0.48	0.44	1.6	0.59	0.54	0.41	1.66	1.05	0.87	1.55	1.98	0.92	0.71	1.02	0.56	0.43	0.2	0.19	0.25	0.23	0.19	0.8	1	1.15	2.02	2.87	2.03	1.08	0.64	0.78	4.25	1.53	0.88	1.1	0.45	1.95	3.61	2.2	1.89	0.59	0.99	1.06	1.04
CD352 (NTB-A)	12.55	7.71	0.79	1.08	0.48	0.58	0.58	0.46	0.72	0.73	0.58	0.47	1.28	1.31	0.98	1.78	1.03	1.66	2.03	8.61	8.34	0.18	0.25	2.44	0.4	0.25	0.22	0.79	1.15	0.96	1.51	4.74	4.13	0.68	1.08	1.36	1.99	0.51	0.63	1.58	0.73	4.44	3.02	6.5	0.97	0.78	0.54	1.31	0.75
CD354 (TREM-1)	9.44	6.35	0.77	0.63	0.41	0.5	0.43	0.46	0.87	0.72	0.51	0.42	0.79	0.82	0.84	1.37	0.99	1	0.76	0.53	0.44	0.72	0.21	0.21	0.3	0.26	0.26	0.77	1.19	1.37	1.59	2.25	2.46	0.57	0.7	1.12	2.84	0.44	0.58	1.18	0.44	4.06	3.51	1.65	0.76	0.61	0.47	0.98	0.62
CD355 (CRTAM)	10.25	7.77	0.73	0.57	0.46	0.52	0.43	0.5	1.31	0.78	0.55	0.43	1.66	2.27	2.08	2.11	1.59	1.59	2.23	0.76	0.65	0.36	0.21	0.17	0.26	0.28	0.19	0.83	1.6	1.01	1.78	2.26	2.92	0.95	1.63	1.94	3.51	0.7	0.7	1.25	0.68	30.44	4.7	1.78	1.41	1.56	0.5	1.02	0.76
CD357 (GITR)	17.91	9.29	1.59	1.43	24.51	0.86	0.68	2.91	2.3	1.04	0.68	0.51	1.88	1.25	1.36	3.18	1.64	6.61	3.27	0.84	0.65	0.25	0.24	0.23	0.74	0.25	0.23	1.18	3.36	1.2	2.65	5.16	6.24	2.02	5.38	18.9	9.29	2.19	1.16	2.26	1.17	8.06	7.53	4.96	3.13	1.87	0.63	8.51	1.17
CD36	13.48	5.71	1.07	0.85	0.48	0.53	0.6	0.83	0.78	0.84	0.54	0.42	0.92	1.02	0.94	1.68	1.01	0.93	1.05	0.57	0.5	0.4	0.29	0.19	0.77	0.22	0.21	0.96	1.25	5.32	12.29	2.79	2.12	0.85	1.4	2.22	1.37	1	0.78	1.28	0.5	4.46	87.42	1.22	3.7	3.31	0.56	1.13	5.11
CD360 (IL-21R)	11	16.57	0.75	0.52	0.44	0.53	0.49	2.08	0.85	0.65	0.52	0.42	0.98	0.81	1.39	1.15	0.99	1.43	1.07	1.61	1.34	0.19	0.2	0.36	0.36	0.46	0.28	0.94	1.66	0.96	1.66	1.99	2.16	0.72	1.01	1.19	2.27	0.64	0.66	1.27	0.48	2.44	3.04	1.33	0.9	0.85	0.52	1.05	0.83
CD38	11.88	6.29	0.85	0.78	0.6	0.55	0.51	0.75	0.63	0.68	0.54	0.41	1.29	1.12	1.43	1.26	1.15	0.79	0.74	637.01	596.73	1.13	0.2	110.38	172.34	0.43	2.28	7.64	7.65	1	2.93	141.34	89.25	82.93	69.12	1.15	3.61	0.77	0.58	1.83	0.45	3.03	3.34	0.94	0.66	0.82	0.54	3.7	0.68
CD39	6.07	5.03	0.72	0.49	0.38	0.59	0.5	0.42	0.49	0.55	0.57	0.41	0.8	0.79	0.85	1	0.88	0.79	0.71	0.5	0.47	0.4	0.23	0.35	0.38	0.29	0.62	0.85	0.98	1.49	2.15	1.97	1.75	0.55	0.49	0.58	7.7	0.68	0.57	1.1	0.45	1.9	2.25	8.15	2.46	2.87	0.48	0.97	0.57
CD4	7.77	4.9	0.67	0.59	0.44	0.47	0.44	0.47	0.56	0.62	0.51	0.4	17.9	10.11	0.92	1.23	0.92	0.65	0.67	136.46	109.05	10.38	0.21	3	0.36	0.24	0.21	0.75	1.05	1.06	2.49	1.91	1.78	0.55	0.56	0.61	0.82	0.66	0.57	1.07	0.43	1.74	1.74	0.93	0.56	0.49	0.45	0.96	0.57
CD40	7.45	7.06	0.65	0.83	0.33	0.44	0.46	0.36	0.48	0.55	0.56	0.44	0.65	0.65	0.78	0.85	3.48	2.56	0.54	0.49	0.47	0.18	0.24	0.18	0.46	0.23	0.19	1.55	5.04	2.32	1.62	3.49	3.03	1.05	1.26	1.26	1.53	0.59	0.51	1.29	0.37	1.71	2.01	0.59	0.31	0.42	0.95	1.06	0.95
CD41	5.22	4.61	0.64	0.39	0.45	0.44	0.44	0.39	0.49	0.54	0.51	0.42	0.68	0.67	0.79	0.82	0.83	0.63	0.54	0.95	0.51	0.19	0.22	0.19	0.3	0.26	0.19	0.72	0.87	1.14	1.91	1.62	1.65	0.47	0.5	2.21	0.77	0.56	0.51	1	0.38	1.45	1.98	0.63	0.36	0.44	0.47	0.91	0.49
CD42b	11.03	9.3	2.55	1.27	1.11	0.79	1.46	0.53	0.59	0.54	0.62	0.43	1.06	1.33	1.08	1.85	1.34	1.01	1.13	0.79	1.05	0.2	0.21	0.33	0.3	0.28	0.33	0.77	1.24	4.58	1.27	4.49	1.7	0.82	1.89	0.57	0.72	0.98	0.64	1.37	0.98	1.99	2.32	1.1	0.54	0.82	0.71	2.02	1.22
CD43	31.65	5.88	1.95	2.96	1.19	1.44	0.84	1.43	1.01	0.95	0.58	0.42	1.45	1.35	1.14	2.11	1.51	2.68	1.34	22.34	18.28	7.15	1.65	5.79	0.57	4.59	4.2	0.94	1.17	1.38	7.68	2.34	3.8	0.99	2.06	1.29	1.81	1.7	1.31	2.66	1.44	3.07	2.99	3.76	3.3	2.03	0.94	2.14	4.01
CD44	1484.89	1269.01	391.94	336.76	355.65	291.8	148.56	157.02	1.31	1.03	22.86	57.59	1.78	1.76	83.47	24.78	204.39	15.88	76.17	52.61	39.61	3.94	0.3	5.79	0.45	0.24	0.2	11.75	49.99	391.75	525.79	433.83	1358.87	225.39	356.21	50.6	229.5	1.67	0.86	642.78	12.31	2800.21	3070.81	296.65	10.8	11.73	107.61	262.72	1.36
CD45	5.74	4.88	0.73	0.4	0.35	0.53	0.44	0.36	0.46	0.49	0.56	0.4	0.71	0.71	0.82	0.84	0.79	0.6	0.63	349.18	323.42	3.32	11.25	24.11	1.1	77.28	50.64	1.15	1.31	1.1	1.35	1.69	1.66	0.45	0.44	0.47	0.68	1.3	1.1	1.05	0.38	2.31	2.05	0.81	0.34	0.47	0.5	1.01	0.47
CD45RA	7.32	4.88	0.7	0.44	0.39	0.49	0.44	0.36	0.48	0.51	0.51	0.4	0.86	0.73	0.81	0.86	0.83	0.63	0.65	1.37	1.45	0.21	0.33	1.63	0.91	0.76	0.56	0.78	0.94	1.23	8.18	1.8	1.68	0.62	0.48	0.51	0.87	0.65	0.54	1.1	0.39	2.38	4.5	0.69	0.42	0.48	0.48	1	0.48
CD45RB	6.83	4.98	0.67	0.42	0.37	0.6	0.44	0.39	0.48	0.53	0.52	0.4	0.73	0.7	0.79	0.88	0.82	0.63	0.62	23.82	27.52	0.2	0.71	0.31	0.31	2.63	1.59	0.76	1.32	1.62	2.83	1.71	1.61	0.51	0.53	0.54	0.76	0.62	0.59	1.11	0.38	2.06	2.36	0.68	0.49	0.52	0.48	1.01	0.49
CD45RO	8.77	6.68	4.86	1.29	0.49	0.45	0.45	0.47	0.51	0.55	1.43	0.58	3.32	2.04	1.72	0.98	0.84	0.76	0.63	38.15	48.63	1.58	0.96	1.11	0.38	16.44	9.85	3.62	2.44	1.67	2.09	5.26	1.85	1.74	0.56	1.94	1.41	1.5	1.34	1.15	0.61	3.86	3.14	3.73	0.63	1.12	0.86	3.5	4.71
CD46	125.84	148.7	4.85	24.78	6.1	8.3	8	9.53	36.9	27.19	7.78	10.64	59.54	34.89	96.89	92.09	16.84	45.47	161.37	5.7	6.47	0.55	0.73	1.41	2.64	1.77	1.53	11.29	22.9	58.7	79.8	83.53	85.3	29.31	22.28	33.23	167.34	13.54	7.74	21.97	23.96	342.72	349.63	11.98	14.49	11.26	9.18	11.96	25.46
CD47	717.18	855.38	224.89	64.06	75.64	146.5	97.37	49.33	60.22	43.06	18.13	23.34	38.03	31.45	69.34	83.58	105.87	88.22	140.1	879.26	888.73	10.61	4.42	98.11	80.52	201.54	133.35	30.01	76.83	137.05	146.23	203.7	238.63	52.54	42.79	42.05	36.88	2.45	1.95	165.28	19.34	606.25	591.92	94.56	336.29	398.59	63.54	161.29	112.9
CD48	9.56	5.19	0.64	0.63	0.45	0.54	0.52	0.51	0.55	0.58	0.54	0.42	0.78	0.75	1.4	1.04	0.98	0.77	1.26	168.89	95.8	0.82	0.22	13.98	0.43	0.23	0.22	0.76	0.97	1.09	2.43	2.25	1.79	0.66	0.8	0.8	1.03	0.8	0.64	1.2	0.46	2.16	6.11	1.08	0.91	0.67	0.52	1.07	0.69
CD49a	261.47	269.7	39.06	21.07	1.75	22.87	13.2	1.56	1.05	1.12	3.89	2.78	12.96	11.51	107.03	67.17	2.96	8.08	43.65	0.88	0.68	0.19	0.21	0.74	0.3	0.29	0.39	4.92	5.39	64.78	70.27	27.05	31.19	15.45	12.74	4.46	6.29	3.1	3.01	1.76	9.42	2.44	2.63	43.08	0.71	0.96	7.34	1.22	1.12
CD49c	1592.05	1896.62	985.62	271.81	737.53	679.55	820.79	307.73	95.63	70.6	3.26	2.45	12.12	12.34	327.97	345.81	940.93	31.71	47.02	3.78	2.86	0.22	0.22	0.23	2.38	33.53	33.33	47.08	67.02	864	585.28	3048.94	3812.19	664.16	621.12	39.69	649.7	16.59	14.34	1665.69	208.86	144.53	131.73	146.91	38.3	57.61	775.96	290.81	68.3
CD49d	310.17	474.92	97.04	6.37	5.56	36.52	34.42	21.3	1.23	0.74	0.69	0.68	1.9	1.34	1.66	2.27	2.07	1.24	1.94	123.78	126.36	10.18	0.25	45	0.81	12.77	13.91	1.21	2.77	1.51	1.93	32.77	43.03	1.61	2.34	6.27	1.19	1.29	1.07	4.68	1.13	4.55	5.13	10.22	0.95	0.96	1.07	14.95	1.32
CD49e	1421.11	1807.77	377.31	56.93	18.5	155.33	148.29	27.89	6.66	4.4	0.53	0.43	18.57	20.09	1.05	1.22	110.5	1.03	12.15	24.47	23.48	18.71	13.56	5.05	1.91	2.99	2.29	74.46	109.5	85.17	61.38	381.57	456.49	60.24	39.55	81.64	32.77	18.73	14.55	206.72	42.18	9.35	8.28	368.93	8.61	10.79	35.95	96.94	36.06
CD49f	138.78	164.4	39.76	23.9	60.91	634.7	424.69	49.05	68.35	56.96	251.48	238.66	275.64	253.32	783.78	546.07	387.07	247.31	1773.6	6.88	4.92	1.66	0.25	0.86	0.32	3.15	2.84	51.48	56.73	134.03	120.16	121.94	121.22	98.14	104.58	186.72	136.36	85.46	75.39	217.41	126.57	306.45	305.2	2.71	3.56	5.2	153.49	72.33	39.98
CD5	8.44	5.07	1	0.79	0.47	0.47	0.47	0.82	0.62	0.69	0.54	0.4	1.1	1.04	0.84	1.05	0.9	0.87	5.51	88.93	91.29	0.18	0.22	19.64	0.29	0.22	0.19	0.75	0.93	0.94	2.29	2.17	2.03	0.61	0.72	0.7	0.9	0.78	0.61	1.15	0.48	1.81	1.83	1.07	0.75	0.72	0.54	0.93	0.68
CD50 (ICAM-3)	5.39	4.96	0.69	0.44	0.36	0.47	0.45	0.39	0.49	0.55	0.58	0.42	0.69	0.73	1.5	1.64	0.82	0.6	0.76	36.62	40.31	5.06	0.22	6.79	128.69	28.63	24.57	0.8	0.96	1.07	1.57	1.8	1.79	0.52	0.57	0.55	0.68	0.58	0.51	1.2	0.38	2.65	2.28	0.69	0.41	0.48	0.64	1.02	0.61
CD51	965.11	1117.42	104.19	62.64	122.41	142.31	133.71	60.42	24.33	19.55	7.06	5.19	17.04	19.34	215.75	175.92	112.57	16.58	12.97	0.85	0.83	0.42	1.12	0.67	3.82	0.83	0.96	68.04	141.32	324.81	175.34	299.21	355.35	226.13	148.32	133.62	127.04	193.24	135.73	78.28	82.33	493.61	446.07	146.83	38.94	42.68	20.43	59.07	47.33
CD51/61	199.19	223.08	11.66	2.87	42.96	5.73	3.66	8.79	0.59	0.68	0.52	0.41	0.96	0.89	0.99	1.67	1.04	0.9	0.78	0.62	0.61	0.18	0.25	0.55	0.38	0.56	0.62	2.97	6.3	23.41	40.95	41.89	37.08	1.04	1	0.81	3.88	3.28	2.32	3.9	0.48	4.47	4.34	13.07	0.65	0.63	1.52	2.27	0.61
CD52	6.65	5.14	0.74	0.56	0.4	0.47	0.59	0.41	0.53	0.6	0.53	0.4	0.86	0.77	0.85	1.01	0.85	0.7	0.76	8.74	8.22	0.33	1.24	0.23	0.96	0.46	0.21	0.75	1.01	0.93	2.08	2.28	1.74	0.54	0.56	0.59	1.08	0.65	0.57	1.15	0.41	3.28	2.8	0.88	0.5	0.56	0.49	1	0.51
CD53	6.06	4.89	0.75	0.83	0.36	0.44	0.44	0.41	0.59	0.56	0.52	0.4	0.84	0.75	0.93	0.96	0.8	0.61	0.79	2.47	2.48	0.39	1.27	7.23	7.99	21.22	20.71	0.76	1.29	0.92	1.48	1.76	1.62	0.49	0.54	0.52	0.98	0.6	0.52	1.07	0.39	20.65	2.28	0.67	0.35	0.47	0.49	0.98	0.59
CD54	375.47	275.66	4.79	2.93	0.8	18.39	10.31	2.94	135.13	58.8	0.88	0.94	5.37	4.61	16.76	17.13	20.77	23.49	10.31	16.5	12.53	1.51	4.72	0.57	98.41	12.19	12.66	31.03	71.13	65.37	158.95	725.99	470.99	1.67	1.57	15.25	47.25	0.9	0.82	647.96	2.26	661.86	633.09	61.79	3.47	4.57	12.01	27.81	1.21
CD55	161.12	138.73	104.06	151.77	11.28	20.05	10.24	12.69	124.28	95.2	165.16	152.61	2.29	4.58	146.14	137.55	368.69	40.83	0.99	1.88	1.8	3.07	6.58	1.32	25.38	2.98	2.53	59.21	48.23	331.19	377.27	310.59	417.83	233.38	113.85	895.66	132.04	2.89	2.13	158.06	27.78	238.73	192.75	160.46	140.92	166.63	127.65	49.12	37.18
CD56 (NCAM)	5.44	5.37	2.04	16.48	49.44	219.3	146.13	38.13	0.59	0.69	0.53	0.41	1.08	0.93	0.99	1.24	1.74	0.88	0.76	0.58	0.51	0.53	0.23	0.29	118.57	0.24	0.21	0.9	3.4	0.95	2.29	4.12	3.9	0.87	0.89	217.38	1.03	1.01	0.87	2.87	3.11	11.1	10.29	4.54	0.88	0.61	0.5	164.31	0.71
CD57	18.62	5.39	1.01	0.66	0.34	14.43	13.07	0.49	0.48	0.54	0.51	0.39	90.88	69.77	1.09	3.27	23.89	0.62	5.83	1.16	0.7	0.18	0.48	0.18	0.29	0.29	0.22	1.15	3	1.02	1.43	10.57	7.58	0.84	0.97	0.5	0.69	7.99	3.87	1.34	0.55	2.28	2.42	0.62	0.44	0.57	1.3	0.97	0.5
CD58	861.81	726.95	88.08	124.92	262.05	101.62	95.63	95.79	51.01	47.24	29.26	31.71	129.13	139.43	254.89	198.98	200.78	50.91	117.84	102.97	104.61	3.66	16.76	19.95	6.67	23.18	22.65	80.47	81.05	86.11	78.24	234.42	185.43	78.65	82.33	112.32	122.13	188.99	141.08	115.34	96.71	504.24	338.31	66.13	47.67	60	98.81	68.35	43.64
CD59	1933.09	2118.24	460.82	566.77	454.14	738.51	514.67	181.97	531.68	413.8	38.54	32.91	558.8	516.91	1179.04	793.77	650.89	94.12	87.83	119.36	86.37	1.92	46.07	42.41	212.65	385.92	301.73	269.52	350.89	239.23	132.55	490.29	861.53	340.81	602.28	139.7	552.85	584.76	450.32	1090.59	62.76	666.94	1151.39	384.9	287.73	304.98	275.26	326.45	339.68
CD6	7.84	5.04	0.66	0.48	0.49	0.42	0.43	0.44	0.52	0.58	0.5	0.39	0.73	0.72	0.82	0.92	0.86	0.66	0.6	13.01	12.64	0.19	0.21	8.36	0.28	0.21	0.2	0.74	0.86	0.92	1.57	1.81	2.16	0.52	0.5	0.56	0.74	0.64	0.52	1.03	0.4	1.72	1.62	0.79	0.44	0.47	0.44	0.91	0.53
CD61	31.34	32.89	2.85	1.02	13.33	2.87	1.67	2.17	0.57	0.63	0.54	0.42	0.85	0.93	0.98	1.75	1.06	0.7	4.14	0.6	0.47	0.18	0.24	0.29	0.26	0.34	0.29	1.94	4.7	3.96	5.19	5.83	7.05	0.71	0.7	0.65	1.61	2.26	1.51	2.3	0.51	7.79	10.21	2.66	0.35	0.55	0.76	1.44	0.57
CD62E	15.62	6.4	1.14	1.03	0.45	0.49	0.88	0.55	0.53	0.59	0.61	0.42	1.19	1.14	0.96	1.64	0.9	0.77	0.76	0.92	0.76	0.19	0.2	0.18	0.27	0.29	0.28	0.77	1.41	1.14	6.23	3.26	1.89	0.66	0.96	0.76	0.79	0.72	0.57	1.17	0.41	4.35	2.81	1.44	0.8	0.59	0.54	1.11	0.64
CD62L	6.83	5.35	0.81	0.61	0.79	0.78	0.55	0.37	0.77	0.83	0.51	0.41	0.76	0.77	0.96	1.04	0.88	1.09	0.62	22.43	26.25	0.21	0.21	2.54	0.24	0.64	0.5	0.89	1.62	1.27	1.61	1.86	1.93	0.58	0.54	0.59	0.75	0.67	0.52	1.1	0.46	35.62	2.28	1.63	0.41	0.53	0.54	1.05	0.49
CD62P (P-Selectin)	12.71	5.44	0.72	0.65	0.51	0.52	0.48	0.46	0.54	0.56	0.54	0.41	0.83	0.8	0.86	1.26	0.86	0.72	0.68	0.52	0.49	0.19	0.21	0.19	0.5	0.26	0.23	0.77	1.01	0.94	6.75	2.63	3.88	0.52	0.61	0.55	0.7	0.64	0.58	1.27	0.41	2.62	2.24	0.98	0.51	0.57	0.52	1.03	0.53
CD63	690.08	1007.23	192.73	494.54	253.86	175.53	223.08	99.31	61.73	88.18	9.27	4.01	135.11	77.88	91.89	86.82	174.9	131.57	80.02	75.27	63.63	5.13	15.04	4.88	28.9	54.44	43.14	47.81	49.24	99.3	81.32	348.01	627.71	50.26	137.96	169.1	113.73	25.39	23.3	461.14	47.69	78.03	95.83	70.13	138.95	207.55	121.95	310.77	120.81
CD64	5.42	5.73	0.82	0.85	0.52	0.55	0.54	0.72	0.7	0.83	0.54	0.43	0.98	0.86	0.88	1.63	1.07	0.96	0.92	0.83	0.54	1.91	0.21	0.21	0.43	0.4	0.3	0.92	1.76	0.94	3.85	2.76	2.36	0.86	1.48	1.35	1.15	1.04	0.8	1.51	0.58	9.34	2.88	1.74	1.42	0.96	0.64	1.35	0.83
CD66a/c/e	6.3	5.97	1.4	0.8	0.59	71.58	44.79	0.68	0.69	0.68	39.49	24.79	7.72	4.75	68.91	75.73	1.33	57.17	9.44	0.64	0.52	8.73	0.22	0.27	0.86	0.27	0.23	9.04	11.26	0.97	3.48	3.72	2.3	213.65	234.73	1.64	2.27	1.5	1.14	4.35	2.28	46.43	60.22	1.43	2.87	1.91	0.55	1.25	1.21
CD66b	6.28	5.13	1.28	0.67	0.42	0.46	0.45	0.39	0.71	0.58	0.53	0.41	1.02	0.93	1.85	1.49	0.87	0.84	0.61	0.72	0.6	0.21	0.21	0.21	0.36	0.72	0.22	0.9	1.07	1.5	1.55	2.22	2.68	0.55	0.66	0.97	0.73	0.63	0.54	1.21	0.44	2.42	2.67	1.01	0.67	0.82	0.56	1.26	0.62
CD69	5.52	4.82	11.29	0.43	0.43	0.66	0.51	0.4	0.49	0.56	0.51	0.4	0.82	0.78	0.9	0.85	0.8	0.57	0.59	6.9	6.7	0.67	1.04	4.86	0.26	0.23	0.2	0.79	0.95	0.91	1.5	1.62	1.69	0.47	1.06	0.78	0.65	0.54	0.52	1.07	0.41	2.49	2.02	0.7	0.45	0.48	0.46	1.01	0.54
CD7	14.55	5.18	0.77	0.73	0.52	0.45	0.46	0.6	0.69	0.74	0.6	0.41	0.85	1.01	0.91	1.16	1	0.75	2.12	755.36	651.77	0.25	0.26	17.79	0.27	0.23	0.21	8.23	6.06	0.98	2.1	2.21	3.86	0.81	0.59	0.8	0.77	1.3	1.09	1.19	0.56	1.86	2.63	0.97	0.64	0.59	0.54	0.92	0.69
CD70	41.25	36.14	46.25	3.17	352.59	6.1	7.36	53.16	0.6	0.71	0.53	0.4	0.97	1.12	0.96	1.35	0.99	0.8	0.69	1.91	1.81	2.18	0.21	0.9	1.14	0.24	0.23	9.89	12.02	1.75	4.63	22.83	27.79	4.32	3.85	82.28	4.52	0.7	0.66	6.68	0.55	2.38	2.43	5.23	0.74	0.63	0.6	134.8	0.79
CD71	1046.58	884.98	270.13	435.52	394.21	185.71	155.82	127.72	222.02	376.97	124.86	64.75	104.43	115.32	162.36	110.25	396.6	103.3	1275.82	1588.52	1522.26	36.17	107.56	78.34	37.04	69.11	64.82	332.46	515.27	342.93	200.54	1799.12	2306.12	202.53	277.51	507.67	379.56	202.52	165.91	481.22	487.11	1006.07	1166.02	186.73	191.86	246.38	260.87	692.63	579.33
CD73	429.48	521.79	45.7	88.36	28.02	102	130.07	13.89	4.31	2.16	3.3	2.79	5.79	1.8	169.04	116.24	164.96	1.42	14.73	1.37	1.8	0.6	0.21	0.49	1.01	1.95	1.55	2.24	2.47	474.25	796.49	170.29	221.45	83.98	47.6	21.67	26.35	2.72	2.33	985.83	15.58	974.65	938.95	112.65	21.6	30.86	318.89	467.8	2.17
CD74	12.94	7.66	1.15	1.69	0.74	0.88	0.6	1.27	0.8	0.75	0.53	0.44	2.26	2.58	1.97	2.09	1.2	1.1	1.87	5.45	4.12	0.2	0.22	0.19	0.4	5.09	2.63	0.86	1.12	1.43	3.97	3.22	2.92	0.94	0.79	0.66	0.83	1.02	0.95	1.68	0.73	3.35	2.47	2.45	2.39	1.39	0.89	1.3	1.56
CD79b	26.24	10.65	2.49	2.77	1.75	1.22	0.73	0.99	2.65	1.06	1.19	0.56	2.46	1.35	1.77	7.47	1.29	7.2	2.82	0.78	0.94	0.25	0.24	0.24	1.24	0.31	0.42	1.46	2.85	1.33	3.89	10.42	8.15	3.88	1.5	1.96	3.54	2.79	1.04	3.04	1.48	7.25	6.14	9.61	1.61	1.56	0.96	2.31	1.01
CD80	48.64	9.88	0.81	0.81	0.63	0.6	0.5	0.64	0.57	0.72	0.55	0.43	5.6	4.34	5.05	1.97	1.02	0.94	0.98	0.87	0.78	0.19	0.46	0.21	0.25	0.24	0.21	0.8	1.13	1.42	4.52	3.55	2.39	0.93	1.32	1.29	1.03	1.13	0.64	1.33	0.48	3.69	3.03	1.47	1.13	0.75	0.57	1.12	0.65
CD81	2338.93	2580.4	512.4	401.06	360.23	423.1	442.96	102.5	144.85	147.3	61.39	23.17	858.56	748.58	264.59	242.09	537.67	184.48	48.17	498.02	531.73	2.3	29.18	64.61	41.31	196.08	125.53	52.63	69.46	336.08	190.78	768.9	999.67	300.14	419.26	187.59	182.79	421.53	301.46	610.26	39.21	369.1	386.68	348.42	298.27	400.31	233.48	341.37	258.48
CD82	522.94	312.47	182.34	57.59	149.15	93.93	113.52	12.91	4.35	3.25	1.15	0.62	160.05	95.66	542.11	488.84	46.84	13.35	114.77	554.12	612.97	14.63	1.08	54.53	13.66	8.03	10.75	4.97	7.8	27.05	50.61	933.4	876.17	18.88	8.32	2.63	8.54	7.38	5.17	227.9	26.85	3182.53	3203.47	90.82	8.22	6.01	169.75	139.23	210.84
CD83	15.53	9.8	2.36	2.38	1.54	3.69	2.26	1.1	0.81	1.48	0.62	0.44	1.74	1.25	1.28	2.87	1.36	2.25	1.43	3.3	2.61	0.34	0.22	0.77	0.85	0.38	0.45	1.14	1.72	1.15	6.67	9.35	6.65	2.5	1.51	1.37	1.95	2.13	1.96	3.24	0.97	5.24	4.87	8.45	3.15	1.79	1.12	3.08	1.52
CD84	14.36	5.56	0.9	0.7	0.59	0.55	0.5	0.63	0.62	0.72	0.54	0.6	1.02	0.88	0.97	1.56	4.38	0.98	0.79	69.01	59.87	1.47	0.42	13.62	0.49	0.23	0.23	0.75	1.1	1.1	2.95	2.56	2.51	1.28	0.89	0.67	0.83	0.74	0.61	1.24	0.47	3.41	5.19	1.9	0.75	0.65	0.53	1.14	0.72
CD85a (ILT5)	7.81	4.99	2.11	0.62	0.43	0.47	0.48	0.49	0.57	0.66	0.53	0.41	0.76	0.73	0.88	1.12	0.87	0.77	0.64	0.53	0.52	0.26	0.21	0.19	0.49	0.24	0.19	0.78	0.96	0.93	2.46	1.96	1.94	0.58	0.77	0.55	0.68	0.62	0.57	1.55	0.43	2.66	2.48	1.12	0.82	0.79	0.52	1.06	0.77
CD85d (ILT4)	16.24	5.35	1.37	1.08	0.92	0.76	0.49	0.81	0.81	1.19	0.55	0.42	1.19	0.93	0.98	1.52	0.98	1.48	0.85	0.58	0.61	0.2	0.22	0.2	0.41	0.24	0.24	0.8	0.96	0.99	4.63	2.31	2.8	0.76	0.89	0.85	1.08	1.02	0.91	1.48	0.71	3.38	2.67	2.29	2.41	1.46	0.66	1.13	0.77
CD85g (ILT7)	7.47	5.31	0.7	1.07	0.66	0.49	0.44	0.53	0.56	0.75	0.52	0.4	1.04	0.84	0.86	1.05	0.92	0.64	0.61	0.54	0.49	0.18	0.21	0.18	0.29	0.31	0.2	0.9	0.99	1.25	2.03	1.73	1.71	0.67	0.8	0.53	0.62	0.59	0.53	1.09	0.41	2.18	2.05	0.85	0.58	0.54	0.46	1.19	0.57
CD85h (ILT1)	22.57	13.47	6	1.91	0.84	0.8	0.76	1.03	1.57	2	0.59	0.54	1.27	1.25	3.46	1.51	1.06	3.46	3.19	2.02	5.28	0.31	0.21	0.38	0.31	0.44	0.3	1.22	2.71	1.91	5.18	2.61	3.02	0.71	3.31	1.17	0.85	1	0.67	1.76	1.02	10.65	3.8	1.52	2.51	1.02	0.57	1.09	1.3
CD85j (ILT2)	16.66	6.29	1.04	1.1	0.64	0.57	1.02	0.88	0.62	2.13	0.55	0.4	1.04	1.02	1.1	1.48	1.03	1.04	0.96	0.7	0.72	0.22	0.21	0.19	1.1	0.25	0.31	0.81	0.89	6.32	2.66	2.08	2.79	1.45	1.62	1.24	1.12	1.68	0.83	4.22	0.82	8.4	3.88	5.97	2.5	1.03	0.64	2.17	1.45
CD85k (ILT3)	12.03	5.09	0.79	1.12	0.47	0.63	0.46	0.73	0.61	0.58	0.52	0.4	1.39	1.22	1.15	1.19	1.08	0.77	1.02	0.57	1.05	0.21	0.21	0.18	0.51	0.22	0.2	0.78	0.9	1.32	2.17	2.1	2.9	0.7	0.64	0.57	0.7	0.61	0.6	1.27	0.47	2.16	2.17	1.35	1.35	0.87	0.48	1.09	1.05
CD86	8.76	6.45	1.03	0.53	0.55	0.56	0.66	0.59	0.95	0.54	0.57	0.5	2.69	1.94	1.08	1.16	0.88	0.78	0.86	0.67	0.59	1.24	0.22	0.18	8.25	0.28	0.28	0.84	1.22	1.44	1.32	2.18	3.64	1.51	1.09	0.74	3.04	0.87	1.86	1.85	0.76	5.51	3.1	2.01	1.99	1.77	0.72	1.19	1.21
CD87	8.02	5.72	0.85	1.45	1.16	0.54	0.53	0.67	1.01	0.55	2.95	1.06	1.55	1.24	1.47	2.95	2.29	3.55	0.83	2.08	2.43	3.09	0.26	0.22	0.72	1.39	0.96	0.8	1.01	1.09	3.09	4.68	35.8	1.01	1.01	5.33	3.54	0.91	0.68	2.31	0.49	6.42	3.94	2.74	0.9	0.72	0.57	1.09	0.81
CD88	7.36	5.39	0.82	0.84	0.52	0.54	0.5	0.55	0.79	0.66	0.54	0.42	1.21	1.01	1.05	1.53	0.99	1.29	0.83	1.06	1.06	0.45	0.21	0.17	0.26	0.21	0.21	0.8	1.24	0.96	1.52	2.77	2.64	1.21	1.28	8.66	3.48	1.12	0.65	1.31	0.5	4.83	3.08	2.15	0.91	0.82	0.56	1.09	0.76
CD89	7.82	6.27	0.81	2.07	1.28	1.38	1.66	0.79	0.82	0.56	0.53	0.47	1.4	1.18	1.11	1.41	1.04	1.03	0.87	0.55	0.53	2.99	0.22	0.17	0.28	0.22	0.21	0.86	1.15	0.96	1.51	2.41	2.36	0.63	0.62	0.65	2.74	0.76	0.83	1.37	0.55	3.75	2.51	1.8	1.24	1.13	0.56	0.96	1.09
CD8a	5.55	4.81	0.63	0.38	0.33	0.43	0.4	0.38	0.48	0.51	0.52	0.4	0.67	0.65	0.91	1.01	0.77	0.57	0.55	38.89	26.44	0.18	0.22	3.3	0.25	0.23	0.19	0.76	0.82	0.95	1.34	1.86	1.73	0.5	0.47	0.46	1.03	0.57	0.5	1.01	0.38	1.67	1.6	0.65	0.35	0.42	0.52	0.88	0.52
CD9	261.35	371.59	185.7	288.45	212.38	228.43	238.57	70.55	346.37	1080.15	88.11	77.94	1272.1	760.95	610.31	431.48	688.17	476.9	564.64	1.82	1.46	1.49	0.56	57.6	108.41	0.28	0.23	113.16	133.74	348.81	115.08	734.76	516.58	235.65	333.43	49.25	259.28	161.35	154.31	171.06	169.8	567.79	715.73	72.59	430.5	351.09	143.98	201.64	85.21
CD90 (Thy1)	8.85	8.56	107.13	501.53	124.44	65.33	130.33	54.67	0.5	0.85	0.69	0.41	2.01	2.27	0.8	0.91	0.85	0.68	0.55	0.55	0.58	0.18	0.21	0.2	0.23	1.59	1.75	2.62	4.84	0.9	1.26	2.23	2.32	2	1.8	0.65	2.66	33.83	19.76	68.19	0.41	2.99	2.12	197.33	0.38	0.44	0.51	103.04	0.85
CD93	8.86	6.43	0.77	0.69	0.49	0.5	0.48	0.68	0.67	0.73	0.57	0.48	0.95	1.03	0.99	1.33	1	0.89	0.7	9.93	9.7	3.23	0.28	0.2	0.38	30.94	29.67	0.78	1.14	3.44	1.59	2.22	2.07	0.73	0.54	0.74	2.38	0.76	0.57	1.36	0.43	3.53	2.16	1.41	0.75	0.56	0.54	3.33	0.7
CD94	6.37	7.29	0.74	0.51	0.47	0.52	0.46	0.4	0.54	0.57	0.52	0.44	0.8	0.75	0.82	1	0.86	0.92	2.11	0.65	0.55	0.17	0.2	0.17	0.24	0.22	0.22	0.78	0.93	0.93	1.39	1.96	2.19	0.6	0.64	0.59	1.88	0.66	0.53	1.51	0.41	2.8	2.11	1.12	0.45	0.55	0.48	1.18	0.55
CD95	7.03	5.52	49.64	2.22	18.6	9.7	8.74	3.91	32.91	27.6	11.03	7.06	4.44	4.02	65.22	60.76	69.71	4.69	3.8	58.14	53.14	0.59	0.23	6.66	5.02	26.31	25.52	16	16.15	23.22	27.03	42.61	42.17	27.96	23	22.4	4.27	1.18	0.81	154.03	7.51	12.65	7.81	17.46	4.51	5.97	2.75	51.95	108.09
CD96	7.58	5.58	0.85	0.91	0.47	1.81	1.35	0.62	0.65	0.7	0.52	0.44	1.18	0.98	1.16	1.8	1.08	1.12	0.73	2.57	2.65	0.18	0.2	0.95	0.27	0.23	0.22	0.81	1.29	0.95	1.87	2.1	2.4	2.03	0.85	0.77	4.46	0.61	0.68	1.2	0.48	3.42	2.33	1.34	0.77	0.72	0.56	1.33	0.94
CD97	466.15	362.15	26.38	14.24	25.13	21.71	14.41	18.02	35.18	23.03	17.67	15.36	31.83	28.72	12.74	22.93	102.43	33.13	109.2	17.31	14.65	8.89	3	2.92	25	22.29	20.8	52.48	78.9	80.32	51.18	116.3	268.43	20.22	29.02	42.15	19.04	18.08	18.72	2.18	10	199.64	91.69	14.14	3.46	4.29	69.71	2.43	5.04
CD99	1552.86	1433.95	232.49	507.14	406.97	457.5	343.46	358	218.11	174.76	34.93	44.59	964.02	705.83	144.86	121.79	327.94	170.34	516.14	2031.51	1964.34	10.52	9.29	314.88	172.05	256.42	217	293.79	262.04	632.7	432.03	573.89	1169.46	468.7	380.71	658.2	162.59	216.46	192.32	1068.72	317.33	640.24	512.27	204.25	194.35	209.21	337.64	304.89	232.03
CLEC12A	5.4	6.01	0.64	0.48	0.36	0.92	0.71	0.39	0.57	0.55	0.5	0.41	0.84	0.8	1.18	1.67	0.83	0.71	0.69	0.74	0.67	0.92	0.2	0.18	0.24	0.21	0.19	0.73	0.94	1.38	1.4	1.6	1.97	0.51	0.5	0.62	1.72	0.58	0.53	1.04	0.39	2.12	4.1	0.82	0.45	0.51	0.43	0.95	0.65
CLEC9A	7.45	5.87	0.84	0.69	0.44	0.44	0.44	0.42	0.72	0.65	0.51	0.42	1.05	0.98	0.99	1.34	1.05	0.95	1.07	0.57	0.5	0.3	0.22	0.18	0.26	0.22	0.2	0.79	1.05	1.08	1.8	1.88	2.03	0.75	0.92	0.98	2.02	0.94	0.58	1.11	0.46	2.15	3.27	1.19	0.65	0.5	0.58	1.26	1.04
CX3CR1	9.84	6.46	0.8	0.67	0.48	0.52	0.45	0.4	0.77	0.68	0.54	0.43	0.81	0.77	0.87	1.42	0.86	1.38	0.75	0.51	0.46	0.36	0.23	0.2	1.14	0.24	0.56	0.79	1.21	0.94	1.78	2.99	3.77	0.61	1.42	1.65	3.75	0.7	0.89	1.34	0.54	4.47	3.41	2.65	1.29	0.74	0.54	1.09	0.8
CXCR7	28.75	14.82	1.62	1.01	0.84	0.68	0.89	1.02	0.85	0.78	0.55	0.46	1.22	1.17	1.03	1.81	5.35	1.99	6.18	0.72	0.64	0.19	0.21	0.22	0.32	0.24	0.3	0.75	1.61	1.64	1.88	3.95	5.05	0.93	1.45	1.74	7.41	1.23	1.22	3.3	0.91	4.29	3.52	3.25	11.2	9.94	1.01	1.64	0.92
delta-Opioid Receptor	10.74	6.58	1.74	0.96	0.58	0.56	0.49	0.44	0.8	0.71	0.57	0.43	6.22	5.36	2.83	1.9	1.51	2.69	4.07	0.81	0.83	0.18	0.22	0.17	0.32	0.23	0.2	0.82	2.22	1	2.4	2.56	3.87	4.37	4.88	3.23	8.62	3.86	2.17	1.74	0.68	9.31	7.59	2.36	2.72	0.94	0.54	1.32	0.78
DLL1	12.57	5.37	0.89	0.43	0.43	0.49	0.87	0.88	0.51	0.5	0.51	0.42	0.66	0.65	0.78	0.84	0.96	1	0.6	0.46	0.42	0.19	0.21	0.18	0.23	0.39	0.35	0.72	1.09	0.9	1.3	2.07	2.64	0.46	0.91	0.86	1.35	0.95	1.07	1.93	0.61	2.52	2.47	1.06	1.14	1.17	1.28	1.5	0.83
DLL4	5.16	5.39	0.61	1.15	0.35	0.45	0.42	0.73	0.67	0.65	0.51	0.41	1.06	1.08	0.8	0.88	1.72	0.68	2.76	0.45	0.59	0.18	0.21	0.18	0.25	0.31	0.2	0.77	1.45	0.9	1.35	1.62	1.62	0.48	0.49	0.51	1.37	0.46	0.59	0.96	0.47	1.86	2.29	0.69	0.51	0.63	0.42	0.9	0.83
DR3 (TRAMP)	17	7.05	1.03	1.63	1.32	0.69	0.93	0.66	1.02	0.68	0.54	0.43	3.28	1.14	1.47	3.05	2.5	1.08	2.08	1.82	0.6	0.18	0.21	0.33	0.47	0.5	0.31	0.89	1.45	1.17	1.86	2.48	3.47	0.92	1.45	1.23	3.45	0.56	0.74	2.22	0.54	10.19	4.44	2	1.16	0.86	1.21	2.06	1.8
EGFR	269.5	137.58	112.05	51.08	44.72	5.43	6.83	44.88	37.17	27.89	9.77	5.69	0.77	0.75	120.67	94.36	111.69	19.15	36.1	0.47	0.44	0.18	0.2	0.19	0.25	0.22	0.21	10.91	12.66	126.19	136.22	248.87	433.04	65.88	132.43	46.56	124.79	0.53	0.67	386.72	83.8	3712.17	3757.23	49.81	0.9	0.64	92.6	127.15	33
erbB3/ HER-3	5.16	5.47	0.77	0.89	0.38	12.94	8.15	0.36	8.76	6.74	3.18	2.23	13.58	8.03	9.06	8.57	7.25	6.55	9.14	0.63	0.48	0.21	0.3	0.19	0.26	0.24	0.21	1.64	2.23	1.59	1.96	2.3	2.42	8.34	1.64	0.56	7.41	1.12	1.39	5.92	7.54	61.06	28.89	2.45	13.21	15.89	0.6	1	20.43
FceRIa	9.19	5.56	0.96	0.55	0.43	0.47	0.64	0.49	0.63	0.62	0.53	0.41	0.89	0.8	0.94	0.99	1.03	1	0.79	0.48	0.59	0.18	0.21	0.18	0.24	0.24	0.19	0.77	1.06	0.9	1.56	2.11	2.39	0.86	1.08	1.02	2.35	0.8	0.79	1.41	0.54	2.07	2.63	1.03	0.86	0.74	0.71	1.18	0.78
FcRL6	35.14	12.82	43.07	12.68	5.81	9.4	1.93	1.52	1.85	1.96	1.92	6.58	33.89	26.41	16.79	8.66	8.25	3.27	7.25	22.79	10.55	0.22	0.22	0.3	2.75	1.53	0.22	2.86	6.85	2.48	4.05	9.44	7.1	35.4	2.66	3.61	79.03	6.35	10.46	2.75	11.09	31.47	29.25	33.96	3.99	12.28	0.53	3.37	2.66
Galectin-9	8.54	6.5	0.96	0.92	0.59	0.61	0.61	0.43	1.14	0.59	0.61	0.45	1.33	1	0.96	3.1	1.33	3.23	1.35	0.56	0.49	0.21	0.22	0.2	0.65	0.26	0.21	0.86	1.27	1	1.72	2.65	3.46	0.83	1.39	1.1	1.73	2.43	0.9	1.57	0.98	2.62	3.69	2.37	1.17	0.98	0.55	1.66	0.76
GARP (LRRC32)	6.66	5.58	0.71	0.53	0.38	0.46	0.42	0.33	0.58	0.57	0.51	0.4	0.84	0.76	1.15	0.92	0.8	0.78	0.66	0.57	0.54	0.19	0.21	0.17	0.23	0.22	0.2	0.74	1.01	1.09	1.49	1.64	1.69	0.58	0.54	0.53	1.76	0.62	0.55	1.05	0.38	1.94	3	8.39	0.48	0.45	0.48	1.41	0.63
HLA-A,B,C	508.02	284.15	80.27	58.45	39	45.65	56.92	15.78	0.52	0.69	0.52	0.41	61.04	19.7	57.1	48.86	104.96	0.68	113.54	99.55	82.84	3.2	0.28	10.88	26.37	41.53	24.69	1.79	71.43	67.11	29.99	36.92	183.61	28.84	44.59	44.4	20.09	35.85	25.75	135.25	2.87	147.03	162.97	49.28	34.78	27.2	25.42	47.03	31.29
HLA-A2	3974	4173.61	0.96	0.95	735.75	237	272.46	240.99	0.81	1.45	0.53	0.43	121.85	47.75	1.15	1.94	211.76	1.77	161.63	0.77	0.47	0.18	0.21	0.18	0.39	182.44	185.16	0.81	1.1	1.03	2.31	3.6	4.44	0.73	1.2	1.04	7.16	53.42	46.6	1.29	0.53	3.83	3.94	3.49	109.68	156.7	692.74	267.51	0.96
HLA-DQ	5.7	5.63	0.62	0.37	0.33	0.42	0.48	0.37	0.5	0.49	0.51	0.41	0.7	0.76	0.81	0.84	1.24	0.6	3.71	0.47	0.42	0.17	0.21	0.18	0.23	18.51	18.08	0.74	1.05	1.34	1.48	1.5	1.56	0.46	0.51	0.48	1.31	0.43	0.54	0.96	0.37	7.49	2.64	0.66	0.51	0.62	0.47	0.99	0.62
HLA-DR	4.96	5.29	0.82	0.38	0.33	6.99	5.26	0.3	0.52	0.5	0.51	0.4	0.7	0.65	0.76	0.87	1.41	0.66	1.09	0.46	0.41	0.21	0.21	0.18	0.32	42.51	38.19	0.77	1.07	10.58	3.49	2.37	2.05	0.47	0.47	0.66	1.34	0.37	0.49	0.99	0.37	2.2	2.32	0.67	0.43	0.49	2.38	1	0.62
HLA-E	44.61	43.8	0.86	1.45	2.64	0.6	0.67	1.67	0.94	0.71	0.69	0.43	3.56	1.03	9.11	20.77	4.15	1.33	3.04	3.72	2.96	0.31	0.23	0.34	1.75	4.53	4.07	1.26	1.95	1.4	2.73	6.71	6.5	0.84	1.98	2.34	4.08	0.84	0.95	7.05	0.63	7.79	7.22	2.79	2.41	1.49	1.46	3.62	1.66
HLA-G	14.08	7.11	1.95	0.75	0.66	0.68	0.64	0.48	0.78	0.67	0.57	0.44	1.39	1.17	1.6	1.92	1.5	1.04	1.83	1.17	0.54	0.64	0.21	0.17	0.38	0.26	0.23	0.85	1.51	0.97	1.82	1.92	3.55	1.22	2.31	2.33	3.57	1.46	1.82	1.82	0.73	6.58	5.09	1.45	2.06	0.97	0.74	1.15	1.5
IFN-gamma R b chain	10.54	6.55	1.41	1.06	0.57	0.5	0.53	0.57	0.99	0.81	0.55	0.42	1.11	0.88	1.3	2.06	1.24	2.19	1.76	0.59	0.57	0.19	0.2	0.19	0.34	0.36	0.21	0.8	1.99	0.99	2.28	2.78	3.21	1.13	2.08	2.28	4.37	1.18	1.02	1.74	0.78	8.28	4.55	2.74	1.81	0.91	1.07	1.6	1.58
Ig light chain k	4.81	5.12	0.63	0.43	0.34	0.43	0.41	0.31	0.5	0.5	0.52	0.4	1.25	1.07	0.96	0.85	0.75	0.68	0.6	0.44	1.88	0.17	0.21	0.18	0.24	0.21	0.2	0.73	1.05	0.87	1.32	1.57	1.49	0.45	0.44	0.46	1.18	0.37	0.5	1	0.37	9.68	3.07	0.63	0.35	0.43	0.39	0.91	0.52
Ig light chain lambda	5.21	5.26	0.61	0.41	0.35	0.54	0.54	0.3	0.52	0.46	0.52	0.4	0.67	0.66	0.76	0.85	0.82	0.64	0.59	0.6	0.41	0.19	0.2	0.17	0.53	0.21	0.19	0.74	1.17	0.87	1.42	1.63	1.58	0.47	0.45	0.47	1.23	0.4	0.58	1.14	0.42	1.85	3.66	0.73	0.48	0.44	0.43	0.91	0.56
IgD	6.73	5.72	0.85	0.85	0.47	0.47	0.46	0.42	0.76	0.58	0.54	0.41	0.95	0.83	0.85	1.45	1.16	1	0.91	0.58	0.54	0.46	0.22	0.19	0.29	0.25	0.29	0.74	0.84	0.92	1.63	2.03	2.23	0.73	0.81	0.68	2.64	0.62	0.63	1.25	0.53	2.13	3.17	1.53	0.75	0.65	0.52	1.07	0.87
IgM	4.99	5.23	0.6	0.42	0.33	0.41	0.42	0.31	0.52	0.5	0.51	0.41	0.68	0.68	0.81	0.85	0.8	0.66	0.59	0.46	0.42	0.19	0.21	0.19	0.24	0.22	0.2	0.72	0.96	0.89	1.42	1.71	1.6	0.46	0.46	0.46	1.39	0.56	0.52	1.04	0.38	1.98	2.98	0.7	0.37	0.41	0.42	0.94	0.55
IL-28RA	8.13	5.39	0.83	0.77	0.42	0.46	0.46	0.45	0.74	0.69	0.52	0.41	0.84	0.84	0.93	1.55	1.03	0.82	0.63	0.64	0.56	0.3	0.21	0.18	0.25	0.21	0.2	0.77	0.91	1.17	1.43	1.9	1.92	0.53	0.9	0.84	4.8	0.81	0.6	1.13	0.42	2.45	3.14	1.63	0.55	0.54	0.45	1.03	1.34
Integrin alpha9beta1	18.13	17.75	0.67	0.87	2.01	16.29	12.05	0.61	0.8	0.62	0.52	0.45	0.89	0.78	0.87	1.45	1.92	0.89	0.75	0.47	0.44	0.19	0.21	0.19	0.25	0.24	0.21	1.5	1.95	0.93	2.67	2.18	3.34	0.52	0.65	0.77	0.81	0.96	0.93	1.32	0.47	9.22	5.89	1.63	0.62	0.58	0.47	1	0.66
integrin beta5	337.06	302.05	80.62	30.11	29.44	86.55	63.78	26.26	24.85	10.68	8.44	17.49	22.35	22.85	80.44	93.41	82.48	11.91	8.39	3.12	1.91	0.46	1.02	0.19	5.85	0.66	0.48	25.94	42.7	121.35	119.67	184.58	197.23	235.48	112.55	141.25	55.49	12.97	18.5	40.81	35.63	254.54	149.22	122.14	32.16	35.81	12.23	22.81	43.51
integrin beta7	5.7	5.47	0.62	0.46	0.39	0.46	0.41	0.34	0.52	0.83	0.52	0.8	0.7	0.71	0.8	2.35	2.83	0.72	0.92	6.73	5.15	0.34	0.2	0.23	0.81	0.53	0.86	1.13	4.39	0.89	28.91	1.76	1.88	0.5	0.51	1.62	0.72	0.55	0.51	0.94	0.39	2.41	2.01	0.85	0.42	0.61	0.42	0.94	0.54
Jagged 2	13.93	5.84	0.98	1.07	0.55	0.54	0.51	0.8	0.92	0.74	0.53	0.51	0.91	0.92	0.89	1.98	1.7	2.22	0.88	0.55	0.49	0.18	0.67	0.17	0.5	0.99	0.91	1.04	1.13	1	4.43	3.27	3.93	0.78	0.72	0.68	1.11	0.77	0.65	1.14	0.48	4.61	3.39	2.49	0.98	0.91	0.56	1.17	1.39
LAP	7	6.37	0.68	0.65	0.5	0.6	0.45	0.48	0.6	0.64	0.52	0.42	0.85	0.8	0.87	1.04	0.86	0.71	0.89	0.66	0.58	0.19	0.32	0.19	0.27	0.25	0.24	0.83	1	0.93	1.88	2.72	2.33	0.55	0.54	0.61	1.2	0.59	0.6	1.05	0.39	2.49	2.05	2.09	0.52	0.52	0.42	1.02	0.58
LT-beta R	37.68	33.24	1.22	0.75	4.12	4.66	3.73	6.3	6.11	4.27	3.02	4.64	35.67	25.86	33	26.11	37.97	21.52	18.89	0.61	0.7	0.66	1.48	0.17	0.28	0.23	0.24	0.95	1.02	19.58	18.68	49	54.71	23.67	16.58	10.45	33.2	0.8	0.65	21.48	17.91	21.51	18.96	5.52	14.99	18.22	4.32	5.46	4.56
Mac-2 (Galec­tin-3)	8.02	5.84	0.81	0.98	0.73	0.95	0.55	0.53	0.66	0.53	0.57	0.44	0.77	0.76	0.84	1.4	0.89	1.55	0.89	0.48	0.75	0.21	0.21	0.18	0.52	0.24	0.24	0.87	1.01	1.01	1.65	3.45	2.35	0.69	0.64	0.97	1.37	2.36	1.82	1.32	0.61	3.03	2.32	3.09	0.63	0.8	0.49	1.38	0.67
MAIR-II	30.05	14.59	4.95	1.74	2.37	1.7	1.48	0.82	1.01	0.69	0.6	0.45	1.69	0.88	1.04	2.27	1.24	2.48	1.44	0.55	0.52	0.41	0.22	0.18	0.7	0.76	1.05	0.93	1.22	1.39	3.12	7.08	7.5	1.92	1.61	1.53	2.46	1.3	0.79	4.17	0.77	3.36	2.76	7.47	0.87	1.08	0.66	3.23	1.48
MICA/ MICB	163.47	102.16	13.15	33.65	0.5	0.64	0.54	0.49	3.19	4.51	0.95	0.99	1.79	0.98	1.64	3.03	20.43	5.97	1.98	0.58	0.54	0.48	1.21	0.2	0.77	0.44	0.37	6.79	9.76	5.91	7.96	52.06	69.59	6.96	15.69	6.19	13.37	5.59	3.85	9.04	1.6	19.94	5.08	28.8	6.17	6.67	7.31	8.57	2.94
Ms IgG1, kappa ITCL	9.04	5.59	0.73	0.59	0.44	0.52	0.45	0.48	0.65	0.56	0.51	0.44	0.74	0.74	0.9	1.38	0.91	1	0.67	0.47	0.45	0.19	0.21	0.23	0.26	0.22	0.2	0.79	0.9	0.91	2.98	1.98	2.94	0.54	0.58	0.55	1.37	1.19	0.54	1.11	0.42	4.28	2.92	1.6	0.68	0.71	0.47	1.12	0.82
Ms IgG2a, kappa ITCL	12.93	6.42	1.43	0.74	0.54	0.56	0.51	0.74	0.85	0.67	0.51	0.44	1.57	3.59	1.4	1.55	0.91	1.13	0.75	0.58	0.47	0.57	0.21	0.19	0.25	0.22	0.2	0.79	0.99	1.07	4.46	1.86	3.17	2.16	0.74	0.73	2.56	0.86	0.65	1.21	0.44	4.97	2.36	2.01	0.78	0.7	0.53	1.1	0.86
Ms IgG2b, kappa ITCL	9.49	5.77	0.8	0.58	0.46	0.6	0.47	0.55	0.65	0.57	0.51	0.43	0.77	1.39	1.04	1.29	0.86	0.88	0.64	0.5	0.43	0.17	0.2	0.19	0.25	0.23	0.24	0.78	0.91	0.95	3.01	1.76	2.37	0.65	0.6	0.58	1.1	0.63	0.62	1.27	0.44	5.17	2.31	1.69	0.74	0.93	0.55	1.03	0.86
Ms IgG3, kappa ITCL	382.51	17.49	20.96	1.99	6.66	5.89	2.73	1.58	1.06	0.93	0.55	0.47	26.84	66.23	20.46	2.04	1.4	1.42	14.87	7.91	1.72	0.45	0.23	0.4	0.63	0.34	0.22	1.55	2.79	1.55	23.29	3.68	8.93	218.87	10.84	4.66	99.18	37.27	10.91	6.55	2.07	29.2	17.83	2.8	3.63	9.29	1.46	4.38	8.06
Ms IgM, kappa ITCL	6.83	5.33	0.76	0.5	0.34	0.51	0.52	0.37	0.52	0.5	0.51	0.44	1.04	1.17	1.06	0.9	0.78	0.65	0.54	0.6	0.45	0.2	0.21	0.19	0.26	0.21	0.19	0.79	0.99	1.03	1.38	1.79	1.53	0.51	0.43	0.58	4.83	0.63	0.53	0.96	0.37	3.23	1.86	0.64	0.31	0.49	0.43	0.93	0.53
MSC (W3D5)	12.39	6.52	6.29	0.82	26.67	72.15	48.56	1.66	1.76	1.02	0.57	0.47	1.94	1.8	2.45	2.94	146.46	1.26	1.08	0.65	0.59	0.42	0.21	0.17	0.31	0.22	0.24	9.35	7.13	2.32	3.82	4.8	9.9	86.95	38.03	1.12	153.2	2.61	2.24	7.25	4.72	1497.35	750.98	72.17	6.5	5.64	0.76	4.15	7.36
MSC (W5C5)	13.15	6.57	6.92	1.08	29.32	83.02	56.19	2.65	1.99	1.15	0.57	0.47	2.08	2.03	2.52	3.02	180.66	1.22	0.98	0.6	0.68	0.17	0.21	0.17	0.31	0.23	0.21	11.54	8.36	2.47	4.12	7.15	9.58	87.83	49.22	0.92	155.85	2.36	1.73	7.3	5.22	1722.42	1304.64	82.55	7.19	6.26	0.81	4.66	7.85
MSC (W7C6)	130.07	143.96	14.17	55.3	11.65	33.83	17.37	10.34	10.88	5.47	26.5	30.58	35.78	26.14	89.13	97.98	95.23	45.88	35.14	72.66	65.5	0.23	0.59	2.24	1.09	0.23	0.21	49.84	48.79	60.52	68.02	80.55	182.91	85.75	42.12	8.96	135.55	63.48	67.24	77.27	89.94	236.34	151.09	36.06	45.6	50.02	5.77	22.06	99.08
MSC and NPC (W4A5)	97.48	26.01	13.19	18.95	11.52	3.31	2.15	5.47	11.46	2.96	5.38	6.19	15.09	6.9	5.06	48.48	26.49	108.03	18.94	4.56	2.52	1.01	0.53	0.82	6.1	1.65	2.4	17.21	17.68	2.83	8.53	91.53	71.99	12.96	32.82	20.6	5.24	52.01	41.24	13.97	14.86	29.2	44.55	97.29	29.4	16.2	3.29	11.33	9.06
MSCA-1 (MSC)	30.35	22.43	0.81	0.58	0.41	1.06	0.6	0.4	0.62	0.64	0.5	0.43	0.87	0.84	0.88	1.62	0.97	0.95	0.67	0.49	0.45	0.18	0.2	0.18	0.25	0.22	0.2	0.86	1.39	1.09	2.3	1.81	2.3	0.76	0.87	0.75	1.05	0.84	0.78	1.06	0.46	3.12	2.26	14.75	0.76	0.95	0.47	1.03	0.79
NKp80	8.73	5.62	0.96	0.95	0.81	0.93	0.96	0.85	0.71	0.6	0.61	0.46	0.7	0.71	1.32	2.07	1.27	1.2	1.07	0.48	0.44	0.18	0.23	0.24	0.26	1.14	0.98	1.11	1.27	1.36	3.88	2.38	2.69	1.25	1.56	1.17	1.21	0.71	0.63	1.11	1.08	3.07	2.51	1.52	1.39	1.67	0.56	1.18	0.78
Notch 1	15.39	8.02	1.26	0.99	0.77	2.23	2.74	1.23	1.33	1.1	1.03	0.93	2.93	1.61	1.03	2.47	3.61	4.69	4.86	8.15	7.3	0.35	0.43	1.76	1.17	2.3	2.5	1.65	1.87	1.37	3.5	4.88	8.33	1.04	2.26	2.5	1.13	1.29	1.32	1.16	0.55	7.31	4.04	2.01	1.29	1.2	0.75	1.12	1.15
Notch 2	242.72	134.34	15.48	9.69	13.34	12.44	10.62	5.13	8.3	6.72	2.78	4.32	1.76	1.37	3.48	6.42	8.89	5.49	3.7	6.3	5.55	1.05	0.22	1.2	4.46	3.31	2.91	6.57	9	13.34	20.83	44.32	56.92	3.24	3.07	6.11	6.75	16.6	19.24	8.49	2.16	35.03	15.68	11.12	6.81	8.54	5.83	9.34	6.63
Notch 3	9.23	7.47	0.7	0.61	0.49	0.73	0.48	0.49	0.67	0.62	0.6	0.67	0.96	0.74	0.83	1.1	1.91	1.08	1.04	6.25	4.09	0.18	0.21	0.37	0.23	0.22	0.2	1.31	1.24	0.98	2.08	2.66	3.01	1.27	1.54	3.04	1.34	2.08	1.4	1.05	2.53	23.17	16.3	1.53	1.08	1.39	0.42	1.23	0.95
Notch 4	28.13	16.08	2.64	3.68	14.65	1.04	0.92	1.29	1.38	2.13	7.48	1.95	4.86	3.73	3.32	3.21	5.9	3.25	2.95	6.54	6.26	0.29	0.3	2.22	0.8	1.36	1.78	4.63	5.2	6.69	4.52	5.85	14.41	1.66	3.7	2.47	3.48	4.05	2.36	6.32	2.15	6.11	5.43	1.67	1.09	1.36	1.93	3.48	1.32
NPC (57D2)	63.82	18.23	2.37	3.16	1.32	2.26	0.89	1.14	1.89	2.44	0.76	0.5	1.29	0.85	1.92	5.61	1.44	23.17	2.17	1.36	0.96	0.28	0.46	0.37	1.96	0.25	0.22	0.98	1.14	1.08	3.16	25.56	13.38	0.84	1.28	0.86	3.82	1.18	0.93	1.63	2.13	14.83	18.94	58.04	5.1	7.59	0.61	13.33	3.73
Podopla-nin	97.23	59.66	2.85	6.19	0.56	38.18	18.91	1.17	0.62	0.54	0.5	0.43	0.99	0.72	0.84	1.15	1.46	1.14	0.74	0.46	0.45	0.19	0.21	0.19	0.27	0.22	0.2	0.97	1.24	1.08	1.63	39.35	62.17	0.96	0.61	0.79	0.91	0.91	0.59	127.71	0.46	2.59	2.06	1.71	0.71	0.53	0.43	0.96	0.63
Pre-BCR	9.73	5.64	0.92	0.82	0.58	0.95	0.46	0.49	0.66	0.7	0.53	0.41	0.79	0.75	0.93	1.5	0.92	0.98	0.72	0.49	0.5	0.18	0.21	0.17	0.26	0.21	0.2	0.85	0.98	1.01	1.89	1.82	1.83	0.65	0.63	0.69	0.91	0.63	0.55	1.09	0.47	4.25	2.51	1.39	0.5	0.58	0.45	1.02	1.22
PSMA	8.89	5.42	0.69	0.61	0.71	1.03	1.07	0.96	0.65	0.53	0.5	0.41	0.74	0.67	0.82	1.37	0.99	0.85	0.6	0.95	0.97	0.17	0.2	0.17	0.24	0.21	0.19	0.83	1.14	0.9	1.67	1.8	1.69	1.76	0.51	0.55	0.95	0.6	0.56	1.02	0.42	2.84	3.48	1.03	0.45	0.57	0.41	0.99	0.85
Rat IgG1, kappa ITCL	9.93	5.84	0.74	0.63	0.48	0.53	0.57	0.55	0.76	0.58	0.51	0.45	0.73	1.54	0.86	1.48	0.93	0.86	0.67	0.49	0.47	0.18	0.2	0.16	0.25	0.22	0.2	0.78	0.93	1.07	2.23	1.87	2.21	0.55	0.64	0.58	1.54	0.68	0.57	1.09	0.45	3.18	2.4	1.56	0.54	0.6	0.49	1.12	0.88
Rat IgG2a, kappa ITCL	10.24	5.53	0.92	0.85	0.53	0.52	0.51	0.59	0.89	0.53	0.52	0.46	0.81	0.78	0.88	1.59	0.92	1.1	0.71	0.53	0.46	0.18	0.24	0.17	0.28	0.21	0.21	0.79	0.99	0.97	2.29	1.85	2.36	0.56	0.68	0.67	1.67	0.7	0.59	1.14	0.46	4.72	4.53	1.77	0.67	0.93	0.52	1.09	1.25
Rat IgG2b, kappa ITCL	5.52	5.9	0.65	0.44	0.38	0.5	0.44	0.48	0.55	0.81	0.51	0.45	0.72	0.7	0.82	0.96	0.83	0.59	0.68	0.48	0.44	0.29	0.2	0.17	0.23	0.21	0.19	0.73	0.87	0.9	1.38	1.8	1.61	0.5	0.51	0.5	0.75	0.55	0.52	0.98	0.43	2.73	2.52	0.81	0.42	0.64	0.43	0.95	0.71
Rat IgM, kappa ITCL	6.09	5.33	0.65	0.44	0.37	0.46	0.4	0.36	0.54	0.51	0.5	0.43	0.68	0.7	0.78	0.96	0.78	0.63	0.58	0.47	0.43	0.18	0.2	0.19	0.33	0.28	0.2	0.74	0.85	0.88	1.35	1.54	1.65	0.48	0.53	0.47	0.84	0.57	0.51	0.95	0.4	2.25	2.2	0.8	0.39	0.47	0.41	0.97	0.65
Siglec-10	7.76	5.97	1.12	0.76	0.47	0.53	0.56	0.5	0.62	0.59	0.53	0.45	0.89	0.85	0.89	1.52	1.16	0.8	0.96	0.97	0.94	0.19	0.21	0.19	0.25	0.21	0.21	0.76	1.07	0.94	2.81	1.83	2.42	0.59	0.64	0.72	1.03	0.71	2.53	2.62	1.44	4.91	43.45	2.17	1.15	1.49	0.58	1.3	2
Siglec-8	10.89	6.07	0.83	0.73	0.44	0.5	0.44	0.56	0.61	0.55	0.53	0.44	1.08	0.85	0.9	1.33	0.92	0.84	0.7	0.49	0.65	0.17	0.2	0.18	0.25	0.22	0.21	0.83	1.07	1.09	2.86	2.18	2.56	0.53	4.31	1.59	5.71	5.56	0.61	1.07	0.65	3.37	2.28	1.88	0.83	0.77	0.48	1.07	0.8
Siglec-9	14.74	5.58	0.71	0.48	0.4	0.45	0.48	0.51	0.57	0.55	0.52	0.43	0.79	0.74	0.81	1.79	0.93	0.75	0.66	0.45	0.42	0.49	0.21	0.18	0.63	0.22	0.2	0.82	0.89	1.08	2.8	3.84	7.15	0.7	0.61	0.69	0.85	0.57	0.54	1.02	0.41	3.05	2.16	1.06	0.52	0.54	0.43	1.01	0.59
SSEA-1	5.25	5.6	2.01	0.38	0.35	0.44	0.51	0.37	4.67	1.33	0.53	0.49	18.99	7.92	0.85	1	0.8	22.82	0.66	0.67	0.62	0.22	0.26	0.17	0.28	0.22	0.19	0.79	1.15	0.9	1.62	1.39	1.54	0.49	0.5	0.66	0.82	0.55	0.52	1	0.39	5.14	4.23	0.66	1.86	2.41	0.4	0.92	0.66
SSEA-3	5.77	5.63	0.61	0.38	0.37	1.64	2.83	0.52	0.5	0.49	0.51	0.42	0.66	0.67	0.77	0.86	0.92	0.59	0.55	0.46	0.43	0.17	0.21	0.18	0.25	0.22	0.21	1	0.83	0.88	2.61	1.43	1.49	0.47	0.45	0.49	0.92	0.55	0.51	0.97	0.37	2.55	2.94	0.63	16.1	14.78	0.42	0.95	2.16
SSEA-4	218.83	237.15	31.39	5.01	8.46	55.83	69.49	9.93	2.71	1.13	0.96	0.79	12.43	18.88	1.13	3.43	116.23	1.74	3.54	0.82	0.73	0.21	0.28	0.61	0.87	0.67	0.73	3.11	6.78	2.18	3.82	106.98	191.8	5.37	8.13	5.48	4.81	6.98	3.66	2.72	0.98	7.71	4.72	1.18	120.92	116.75	75.6	19.23	7.74
SSEA-5	11.92	5.76	0.83	0.73	0.52	0.51	0.48	0.73	0.85	0.73	80.72	143.93	148.1	124.15	47.39	79.34	1.03	1.09	0.76	0.52	0.5	0.18	0.21	0.18	0.25	0.22	0.2	0.83	0.96	1.56	2.53	2.19	2.72	0.75	0.92	0.82	1.92	0.79	0.6	1.12	0.45	6.71	5.3	2.01	1.08	231.75	2.85	1.15	1.89
TCR alpha/beta	10.08	5.89	0.85	0.75	0.5	0.48	0.5	0.54	0.81	0.57	0.53	0.47	0.83	0.77	0.84	1.4	0.89	1.18	0.7	3.31	3.48	0.18	0.21	0.19	0.26	0.22	0.2	0.78	0.91	1.05	2.8	2.17	2.51	0.74	2	0.97	4.03	2.86	0.6	1.13	0.44	3.26	2.61	1.72	0.82	0.68	0.45	1.11	0.92
TCR g/d	13.81	7.18	1.01	1.23	0.91	0.74	0.63	0.81	1.19	0.78	0.57	0.77	1.05	0.86	0.93	2.32	1.85	1.88	1.13	0.61	0.55	0.18	0.24	0.2	0.31	0.22	0.21	0.84	1.36	1.34	3.21	2.5	2.69	0.79	1.21	1.39	2.4	1.01	0.88	1.51	0.68	3.34	2.82	2.38	1.29	0.88	0.54	1.3	1.2
TCR Valpha24- Jalpha18	9.44	6.03	0.74	0.61	0.47	0.47	0.47	0.57	0.79	0.59	0.53	0.44	0.79	0.82	0.88	1.43	0.91	1.22	0.76	0.48	0.43	0.19	0.21	0.23	0.25	0.22	0.21	0.75	1.12	1.04	2.78	1.83	2.15	0.55	0.72	0.78	1.35	0.72	0.67	1.1	0.45	3.45	2.31	1.62	1.02	0.82	0.48	1.04	0.72
TCR Valpha7.2	7.86	5.65	0.65	0.52	0.36	0.52	0.45	0.41	0.6	0.51	0.51	0.43	0.76	0.75	0.8	1.08	0.9	0.81	0.68	0.47	0.43	0.18	0.2	0.18	0.23	0.22	0.2	0.75	0.85	0.95	2.46	1.57	1.68	0.49	0.59	0.58	1.72	0.88	0.54	0.98	0.4	2.72	2.11	1.08	0.54	0.55	0.44	0.96	0.65
TCR Vbeta13.2	8.28	5.73	0.72	0.62	0.43	0.49	0.45	0.57	0.65	0.57	0.52	0.55	0.83	0.73	0.8	1.28	0.8	0.79	0.61	0.48	0.46	0.17	0.21	0.17	0.26	0.21	0.19	0.75	0.93	0.91	2.01	2.06	2.11	0.66	0.54	0.59	0.84	0.58	0.55	1.03	0.42	3.28	2.17	1.08	0.67	0.52	0.43	1.01	0.97
TCR Vbeta23	13.22	5.76	1.1	1.25	0.61	0.53	0.52	0.64	0.89	0.61	0.53	0.46	0.89	0.84	0.85	1.85	1.02	1.24	0.73	0.56	0.51	0.18	0.2	0.18	0.28	0.22	0.2	0.8	0.93	0.99	2	1.86	2.21	0.64	0.64	0.7	1.58	0.81	0.62	1.25	0.48	2.61	2.5	1.58	0.74	0.91	0.5	1.49	1.65
TCR Vbeta8	8.5	5.64	0.94	0.6	0.58	0.78	0.48	0.61	0.58	0.53	0.51	0.43	0.98	0.82	0.89	1.39	1.11	1.01	0.82	0.51	0.46	0.18	0.21	0.18	0.3	0.21	0.19	0.77	0.9	0.95	1.64	1.71	1.89	1.52	1.04	0.63	1.7	0.95	0.63	1.15	0.51	7.14	6.39	0.93	0.47	0.64	0.43	1.02	0.87
TCR Vbeta9	7.57	5.46	0.68	0.7	0.38	0.46	0.4	0.81	0.6	0.53	0.51	0.42	0.66	0.73	0.79	1.4	0.9	0.73	0.6	24.44	25.66	0.17	0.2	0.17	0.24	0.21	0.19	0.77	0.93	0.91	1.57	1.86	1.71	0.53	0.89	0.54	1.75	0.6	0.52	1.06	0.39	3.11	2.46	0.98	0.44	0.52	0.4	1.02	0.79
TCR Vdelta2	8.59	7.37	0.63	0.42	0.38	0.44	0.42	0.4	0.56	0.51	0.52	0.42	1.65	1.59	2.39	0.96	0.84	0.66	0.7	2.25	1.68	0.18	0.2	0.22	0.24	0.22	0.2	0.77	1.23	0.94	1.83	2.17	4.88	0.49	0.52	0.58	1.01	0.56	0.54	1.04	0.39	3.67	2.08	0.86	0.49	0.54	0.43	0.95	0.55
TCR Vg9	9.19	5.68	0.77	0.5	0.42	0.47	0.43	0.44	0.64	0.51	0.53	0.45	0.86	0.77	0.89	1.36	0.85	1.07	0.7	0.52	0.44	0.19	0.2	0.18	0.37	0.22	0.19	0.76	0.84	0.92	2.34	1.76	2.44	0.67	0.63	0.64	1.3	0.84	0.68	1.09	0.49	3.8	2.88	1.73	1.02	0.66	0.47	1.04	0.7
Tim-1	10.95	5.86	0.79	0.8	0.5	0.75	0.49	0.48	1.27	0.72	0.54	0.46	1.06	1.02	1.2	1.57	1.27	1.07	0.95	0.49	0.51	0.18	0.2	0.21	0.27	0.22	0.2	0.82	1.02	1.04	2.06	1.56	2.34	6.73	14.34	0.72	3.09	0.74	0.61	1.12	0.5	2.67	2.34	1.6	0.91	0.87	0.49	1.08	0.88
Tim-3	9.92	5.55	0.65	0.51	0.4	0.44	0.43	0.48	0.69	0.54	0.55	0.43	1.74	1.04	1	1.14	0.86	0.79	0.68	0.51	0.48	0.28	0.2	0.19	5.98	2.38	2.47	0.74	0.87	0.98	1.96	1.55	1.64	0.51	0.57	0.62	1.05	0.59	0.57	1	0.42	2.33	1.94	1.13	0.53	0.74	0.43	0.98	0.66
Tim-4	11.57	5.7	0.74	0.72	0.51	0.53	0.47	0.68	0.87	0.84	0.51	0.42	0.86	0.86	0.91	1.42	0.95	1.04	0.87	0.5	0.46	0.18	0.2	0.17	0.28	0.22	0.2	0.76	4.81	1.01	2.02	1.92	2.07	0.57	0.63	0.75	1.31	0.68	0.57	1.07	0.46	2.42	2.35	1.54	0.63	0.68	0.46	1.03	1
TLT-2	6.55	5.56	0.69	0.55	0.47	0.5	0.45	0.6	0.8	0.55	0.52	0.46	0.77	0.79	0.94	1.81	0.88	0.96	0.83	0.8	0.73	0.21	0.22	0.25	0.33	0.24	0.22	0.79	0.95	1.1	1.62	2.23	1.82	0.61	0.69	0.76	1.32	0.86	0.56	1.06	0.47	2.05	2.05	1.51	0.59	0.54	0.43	1.01	0.78
TRA-1-60-R	5.58	5.43	0.6	0.44	0.43	0.47	0.41	0.31	0.54	0.5	0.78	1.31	1.65	1.32	0.81	0.84	16.93	0.63	0.62	0.48	0.43	0.18	0.21	0.18	0.25	0.21	0.18	0.94	1.12	8.4	2.22	1.98	1.58	0.58	1.6	0.63	1.43	1.39	0.52	0.98	0.38	2.48	2.24	0.62	1.24	0.57	0.44	0.94	0.52
TRA-1-81	6.57	5.44	0.66	0.56	0.38	0.44	0.43	0.87	0.62	0.53	0.6	0.56	0.78	0.78	0.78	1.02	2.28	0.66	0.59	0.48	0.45	0.18	0.2	0.17	0.25	0.22	0.18	0.77	0.87	1.83	1.5	1.48	1.59	0.51	0.56	0.52	1.01	0.58	0.51	0.97	0.39	4.46	4.38	0.97	0.45	0.6	0.41	0.98	0.75
TSLPR (TSLP-R)	7.15	5.54	0.71	0.68	0.46	0.51	0.44	0.85	0.86	0.58	0.52	0.42	0.83	0.81	0.84	1.32	0.93	0.9	0.66	0.86	0.87	0.17	0.21	0.19	0.46	0.21	0.2	0.79	1.01	0.99	1.98	2.3	1.82	0.64	0.79	1.35	0.99	0.77	0.56	1.09	0.56	2.13	1.99	1.11	0.46	0.65	0.54	1.02	0.98
[truncated: 36 more columns]
