# Supplementary material for: Multiomics surface receptor profiling of the NCI-60 tumor cell panel uncovers novel theranostics for cancer immunotherapy
Source: Cancer Cell Int. 2022 Oct 11;22:311. doi: 10.1186/s12935-022-02710-y (PMC9555072; doi:10.1186/s12935-022-02710-y)
Supplement: Supplementary file 10 — Additional file 10: Dataset S3. Dataset summarizing the analysis of the Recount2 RNAseq data analysis for differential RNA levels in healthy versus tumor colon tissue. [file 12935_2022_2710_MOESM10_ESM.xlsx]

## Sheet: Sheet1
QMSFC - Project Status Report
Results recount2 analysis colon.
log2FoldChange	pvalue	padj	gene_name
0.419939	0.00388012	0.00780193	TSPAN6
0.408024	0.190715	0.266658	TNMD
0.797629	1.79889314160479e-12	1.02680661058933e-11	DPM1
-0.100153	0.158204	0.226228	SCYL3
0.782875	5.69067848250652e-23	7.78906058252674e-22	C1orf112
0.132608	0.497936	0.600359	FGR
-1.29919	9.74698084664171e-13	5.70572096139065e-12	CFH
0.216384	0.00187717	0.00397704	FUCA2
0.137625	0.0649825	0.102504	GCLC
0.392599	1.16397937864725e-8	4.62486398125666e-8	NFYA
-1.15522	3.11772063453931e-43	1.61553273022412e-41	STPG1
-0.75329	5.77544562178837e-23	7.90014564185022e-22	NIPAL3
0.987932	8.54048189126583e-24	1.24195795447016e-22	LAS1L
-0.513273	3.97705e-06	1.2088e-05	ENPP4
1.08113	6.15894987885581e-13	3.67505831828264e-12	SEMA3F
-0.0870622	0.659197	0.750347	CFTR
0.120688	0.139703	0.202705	ANKIB1
0.503006	2.24391e-06	7.02551e-06	CYP51A1
0.317925	0.000254484	0.000614473	KRIT1
-0.248401	0.00406873	0.00815086	RAD52
2.20913	1.97884162384698e-19	2.051267976841e-18
-0.690962	4.93655694807892e-12	2.70223881145873e-11	BAD
-0.0641798	0.548336	0.648133	LAP3
-0.237977	0.0215377	0.0376858	CD99
			PAR
0.763027	6.5667654552364e-9	2.67049681641108e-8	HS3ST1
-1.94438	8.17117633163217e-31	1.86636998882027e-29	AOC1
-0.837274	0.0164689	0.0294665	WNT16
1.41492	1.82310580423721e-9	7.83150306527326e-9	HECW1
0.418914	3.24124e-06	9.96845e-06	MAD1L1
-0.60756	3.72541817509994e-16	2.94974973263881e-15	LASP1
-0.355846	5.06240935482453e-7	1.69961e-06	SNX11
-0.0573312	0.754562	0.831238	TMEM176A
0.281645	4.92483551935028e-7	1.65634e-06	M6PR
-0.376676	0.205814	0.284812	KLHL13
-1.26051	2.56627237924108e-9	1.08692979684126e-8	CYP26B1
0.845387	2.38547453090998e-18	2.26671848546928e-17	ICA1
2.43799	1.62174611518683e-53	1.5675447108073e-51	DBNDD1
0.544279	2.39731989383484e-10	1.12266362429361e-9	ALS2
-0.864445	3.49315587466984e-14	2.32237053034153e-13	CASP10
-0.447276	2.05040377338158e-7	7.19037158587904e-7	CFLAR
-0.40668	0.031663	0.0534628	TFPI
0.36642	9.79905716258028e-9	3.91872789223436e-8	NDUFAF7
-0.048711	0.525271	0.626912	RBM5
-0.539149	0.00312905	0.00639003	MTMR7
-0.626895	0.022367	0.0389981	SLC7A2
0.321877	0.00264654	0.00546893	ARF5
-0.598617	9.59653624403501e-10	4.23326552469592e-9	SARM1
0.261547	0.0008605	0.00192175	POLDIP2
0.319312	0.0271764	0.0465751	PLXND1
0.05603	0.45848	0.561413	AK2
-1.00315	2.07786e-05	5.78098e-05	CD38
0.691703	7.42819127680659e-11	3.64263392592959e-10	FKBP4
0.819967	5.31074411022675e-27	9.55366645893133e-26	KDM1A
0.209286	0.0192654	0.0340327	RBM6
0.694217	5.51719992383555e-11	2.73585635181272e-10	CAMKK1
0.0953921	0.306544	0.402119	RECQL
-0.0703899	0.425458	0.528395	VPS50
-3.58192	2.08556408842244e-31	4.96566118410359e-30	HSPB6
0.964832	4.23320059163764e-12	2.33209513217722e-11	ARHGAP33
0.0592973	0.528183	0.629666	NDUFAB1
-3.2383	1.72467050448681e-61	2.83896325975411e-59	PDK4
-1.34914	2.13751e-06	6.7063e-06	SLC22A16
1.15357	1.94049353707773e-7	6.82132707245386e-7	ZMYND10
-3.52416	7.36360171911596e-18	6.72554578375493e-17	ABCB5
0.0608187	0.879816	0.923453	ARX
-0.144423	0.100497	0.151485	SLC25A13
0.758098	1.72715639104898e-30	3.85057381560441e-29	c("ST7", "ST7-OT3", "MIR6132")
0.362904	0.000255468	0.00061678	CDC27
-0.673699	0.0295945	0.0503017	SLC4A1
0.564093	0.113778	0.169015	CALCR
-0.239167	0.00297849	0.00610419	HCCS
0.0412769	0.60604	0.702065	DVL2
4.12351	9.71465369653438e-107	9.4525739279212e-104	PRSS22
0.0337298	0.652473	0.744747	UPF1
-0.711795	6.2161238010725e-10	2.79486005291047e-9	SKAP2
-0.249195	0.0380308	0.0631746	SLC25A5
0.546286	7.22274e-05	0.000187889	MCUB
0.368295	0.0150056	0.0270697	HOXA11
0.469922	7.97752e-06	2.33632e-05	POLR2J
0.686087	6.79146753651829e-20	7.32982986329776e-19	DHX33
-1.41683	1.03072519603459e-11	5.47909838941006e-11	MEOX1
-1.15802	1.42706717747974e-7	5.09420866078003e-7	THSD7A
0.389553	2.74096949340725e-9	1.15689310042732e-8	LIG3
0.518351	1.7102936790795e-9	7.36930909586448e-9	RPAP3
-0.633402	9.83623e-05	0.000251556	ACSM3
0.879731	7.99237746852843e-16	6.15899753320989e-15	LOC81691
0.553652	3.85204929519625e-14	2.54974800362e-13	CIAPIN1
0.109195	0.384026	0.486216	SPPL2B
-0.936251	4.5304048099396e-16	3.55881422691093e-15	FAM214B
-0.641526	0.000268476	0.000645976	COPZ2
-1.77786	1.97164930488032e-17	1.73180815373099e-16	PRKAR2B
0.417419	2.27878810422482e-9	9.69292946683387e-9	MSL3
-0.260328	0.00249137	0.00517344	CREBBP
1.21399	6.63001e-06	1.96136e-05	TSPOAP1
0.996304	0.000122343	0.000308987	MPO
0.485834	0.242464	0.328624	PON1
0.314257	0.00226654	0.00473803	GCFC2
1.24359	1.18733732080883e-20	1.35316897264278e-19	WDR54
-1.37976	8.17084909379639e-33	2.13696446415568e-31	CROT
-1.01598	6.34236359950119e-8	2.3449019046505e-7	ABCB4
-0.623575	2.2002813752694e-10	1.03370729932989e-9	KMT2E
0.310546	0.00504853	0.00993372	RHBDD2
0.314104	0.343966	0.443124	SOX8
-0.0257043	0.813497	0.877337	IBTK
0.734098	2.15732513024536e-15	1.5977780472416e-14	ZNF195
0.225838	0.0796254	0.122923	MYCBP2
-0.566508	1.33673147479564e-8	5.28154884997309e-8	FBXL3
-1.19273	5.31342829604354e-10	2.40369636708919e-9	ITGAL
-1.07424	2.8258231131971e-19	2.89227421305396e-18	PDK2
-0.548906	0.000138186	0.000346126	ITGA3
-0.00322241	0.976472	0.98314	ZFX
0.207495	0.0260304	0.0447793	LAMP2
0.164288	0.45029	0.553319	ITGA2B
2.04559	9.13904807992033e-8	3.32498844393346e-7	ASB4
-0.707536	1.57687771786141e-24	2.40743262741561e-23	GDE1
1.11321	2.77321863348133e-14	1.8603975959187e-13	C19orf60
0.103324	0.311721	0.407884	CRLF1
-0.573616	5.17684e-06	1.55192e-05	OSBPL7
-0.667173	9.68830231405203e-9	3.87656040503593e-8	TMEM98
-0.399328	0.0140239	0.0254665	YBX2
0.417628	0.784469		KRT33A
-0.487635	1.47697222343987e-7	5.26291550907699e-7	MAP3K14
-1.99429	1.03411406382471e-11	5.49577841954468e-11	ABCC8
0.0699	0.948014	0.965582	CACNG3
2.54821	4.60993788037389e-67	1.07941572208584e-64	TMEM132A
0.17975	0.0191467	0.0338443	AP2B1
-0.353457	0.377298	0.479157	TAC1
0.518412	2.19559922105716e-19	2.26790534308113e-18	ZNF263
0.265843	0.188657	0.264185	CX3CL1
-0.324325	0.0068703	0.0132038	SPATA20
-0.213556	0.401029	0.503671	CACNA1G
2.44452	7.89748494147343e-71	2.36848818936545e-68	TNFRSF12A
3.3521	2.30514435488358e-17	2.01342610658154e-16	DLX6
0.13723	0.226232	0.309304	MAP3K9
0.176138	0.00973233	0.0182018	RALA
0.219504	0.0224186	0.0390804	BAIAP2L1
0.134048	0.273342	0.364495	KDM7A
0.226098	0.253799	0.341994	ETV1
0.560835	1.05447597674955e-11	5.59651940823704e-11	AGK
0.337601	0.0172584	0.0307736	ALDH3B1
-1.69568	1.69189303839139e-49	1.29286611830725e-47	TTC22
0.264348	0.016173	0.0289809	PHTF2
2.29716	4.29055598254338e-16	3.37706784561647e-15	CCL26
-0.160392	0.0212166	0.0371685	FARP2
-0.383182	0.000783305	0.00176076	USH1C
1.07376	1.18315343366742e-26	2.07554311885263e-25	GGCT
1.20732	9.24049167290032e-31	2.10402583665946e-29	DBF4
-0.346314	0.0141572	0.02568	TBXA2R
0.437536	3.21945e-05	8.75842e-05	IFRD1
1.47947	0.0446253	0.0730181	LGALS14
-0.456801	5.8707590229631e-10	2.64570867208174e-9	COX10
2.10304	1.0441430502041e-92	6.1782226481401e-90	GTF2IRD1
-0.063441	0.479161	0.582081	PAF1
0.0633305	0.393669	0.49602	VPS41
-2.31804	1.1655167980135e-41	5.45810893238707e-40	ARHGAP44
0.250831	0.00219481	0.00460015	ELAC2
-2.73733	3.48586177145723e-34	9.99554312541103e-33	SCIN
-0.118276	0.313811	0.410226	ARSD
0.159469	0.260899	0.350153	PNPLA4
-0.0380914	0.897512	0.935155	MYH13
-0.30919	0.000316804	0.000754423	ADIPOR2
0.352616	0.00577763	0.0112575	CDKL3
0.666377	0.0878887	0.134368	UPP2
1.7215	0.000270414	0.000650318	PRSS21
0.14241	0.0907001	0.13815	MARK4
-0.186988	0.424769	0.527719	PROM1
0.500634	7.87455e-05	0.000203792	CCDC124
-0.737081	2.70725e-06	8.39755e-06	CEACAM21
-0.706077	1.24981464339537e-20	1.42030583897507e-19	PAFAH1B1
-0.00629339	0.982335	0.987273	NOS2
-0.287716	0.303229	0.398379	DNAH9
-0.108152	0.124452	0.182971	KIAA0100
-2.27189	7.95148432992757e-10	3.53429796843172e-9	SLC13A2
-1.57787	1.77765769433324e-19	1.85192766604985e-18	GAS7
0.285484	0.0452857	0.0739715	TRAPPC6A
-1.1631	6.23644323385172e-8	2.30807965038823e-7	MATK
-4.47628	4.64215292043664e-46	2.91623110149554e-44	CEACAM7
-2.16389	2.1500735683771e-22	2.80021181632836e-21	CD79B
-1.7709	1.87169737428025e-9	8.03078307008673e-9	SCN4A
-0.120341	0.121735	0.179477	ST7L
0.807325	0.0560045	0.0895491	TKTL1
0.0565069	0.731077	0.812399	PAX6
0.993531	5.11110838611419e-16	3.99991048783549e-15	RPUSD1
0.813682	2.47812480627291e-12	1.39326107816468e-11	RHBDF1
0.795892	3.3556465467823e-16	2.66758060452814e-15	LUC7L
-0.282664	0.258757	0.347747	CACNA2D2
-0.0426322	0.732717	0.813664	BAIAP3
0.168244	0.101423	0.152714	TSR3
0.353482	0.00177913	0.00378565	PIGQ
0.289614	0.000222899	0.000543	CRAMP1
-0.527423	2.4400384053705e-10	1.14132594399693e-9	TEAD3
0.551372	0.0352557	0.0589313	SELE
-0.380759	9.70389368463383e-7	3.16024e-06	DNAJC11
0.936767	1.38096e-06	4.42266e-06	FMO3
-0.266731	0.00161003	0.00345183	MYLIP
0.738826	0.000815588	0.00182793	NOX1
-0.637672	2.20145913208272e-7	7.69052892591145e-7	E2F2
0.521239	1.57583514037433e-9	6.81746047390876e-9	PSMB1
-0.0538851	0.791429	0.860308	SYN1
0.222695	0.0109063	0.0202228	JARID2
0.191231	0.240957	0.326865	CDKL5
0.199477	0.3332	0.431399	CAMK1G
-0.0957135	0.294896	0.388983	CDK11A
-0.447078	1.87753051876575e-9	8.05423251637866e-9	NADK
-1.95644	0.000199725	0.000489979	TFAP2B
0.0352998	0.993689		TFAP2D
-0.839351	6.94210157240574e-18	6.35647970408527e-17	DLEC1
-0.181243	0.0524017	0.0843211	CYTH3
-0.354803	0.0427237	0.0702189	ADAM22
0.311749	0.000178469	0.000440399	SYPL1
0.247536	0.00339509	0.00689729	CYB561
-0.486778	1.25956e-06	4.04837e-06	SPAG9
2.6148	2.44503999563971e-49	1.85222355102215e-47	c("CELSR3", "MIR4793")
-0.153093	0.420319	0.523036	AASS
-1.07777	4.49731333696387e-17	3.84179067437289e-16	PLEKHG6
0.401421	5.00397547844368e-7	1.68141e-06	SS18L2
-1.05883	2.03077938849184e-21	2.45634547802496e-20	MPND
-0.588916	1.32852e-05	3.79787e-05	MGST1
0.0297979	0.706145	0.790713	CRY1
-0.400912	0.122556	0.180517	PGLYRP1
-0.163423	0.0937098	0.1422	NFIX
0.67132	0.000455145	0.00106028	ST3GAL1
-0.687897	6.72316e-05	0.000175519	MMP25
-0.160466	0.259602	0.348731	IL32
-0.213127	0.0803569	0.123909	c("PKD1", "MIR6511B1")
0.256984	0.330794	0.428741	MAPK8IP2
0.371756	0.00115409	0.00252956	c("MED24", "MIR6884")
-0.123467	0.325442	0.422943	RHOBTB2
-0.379106	2.65768e-06	8.25489e-06	HEATR5B
-0.359517	5.12953e-06	1.53879e-05	SEC62
0.612128	1.32029478229325e-9	5.74942091869639e-9	RPS20
-0.443286	5.50748060190455e-12	2.99863896586661e-11	CSDE1
0.292193	1.17136e-06	3.77794e-06	UBE3C
-0.330747	0.0188398	0.033353	REV3L
-1.75443	9.14141775449927e-7	2.98728e-06	TENM1
5.03017	3.0308466441225e-8	1.15690568528941e-7	PAX7
-0.372826	0.0436707	0.071614	MASP2
-0.164061	0.346327	0.445627	IYD
-0.149123	0.0934531	0.141879	FAM76A
-0.681728	9.81606869986475e-8	3.56212816254167e-7	TRAF3IP3
0.243305	0.00224603	0.00469919	POMT2
-0.286533	2.40338e-05	6.63645e-05	VTA1
2.83452	1.98548984206444e-44	1.12612251586313e-42	MLXIPL
0.406433	1.65105987153718e-10	7.8639516518141e-10	BAZ1B
0.00927278	0.882161	0.925003	RANBP9
0.732318	1.73009e-05	4.871e-05	ETV7
0.141105	0.0457053	0.0745901	SPRTN
0.369269	3.83519173844647e-7	1.30541e-06	METTL13
0.594985	1.2359e-06	3.97613e-06	DYRK4
0.436687	1.92622572922816e-9	8.2558457106484e-9	c("ZNF207", "MIR632")
-0.400802	0.001187	0.00259559	UQCRC1
0.24228	0.00662841	0.0127765	STARD3NL
-0.154433	0.103854	0.155913	CD9
-2.18262	1.68241e-05	4.74346e-05	HHATL
0.637647	8.89997456264581e-16	6.83914156195173e-15	NCAPD2
-0.510292	0.000347164	0.000821628	IFFO1
-0.181177	0.400017	0.502599	GIPR
-0.909979	5.08082987289154e-17	4.32482925377973e-16	PHF7
-2.17008	5.74060367373347e-32	1.42010210428302e-30	SEMA3G
-0.254755	0.00289431	0.00594588	NISCH
-1.41237	1.69853114684686e-18	1.63923043411586e-17	STAB1
-0.181875	0.162051	0.231058	FUZ
0.413114	0.243679	0.330077	SLC6A13
-0.591756	5.00289467266337e-8	1.86828781353721e-7	IDS
-0.466734	0.00156233	0.00335419	PRSS3
0.832212	1.8180566336105e-29	3.79796888164454e-28	ZNF200
-1.00063	3.73861172401605e-9	1.55859138291695e-8	CD4
0.44278	8.08249098342617e-7	2.65591e-06	LRRC23
-1.49848	2.14881430935618e-15	1.59228267641682e-14	BTK
-0.0528414	0.583373	0.681035	HFE
-0.272859	0.000327076	0.000777108	SCMH1
-0.280656	0.0779406	0.12062	FYN
-0.151264	0.153457	0.220304	HIVEP2
-1.23778	3.8993305489391e-9	1.6220414916953e-8	FMO1
-0.259485	8.79599e-05	0.000226261	ELOA
-0.0779216	0.421821	0.524563	LYPLA2
-0.309482	0.000972273	0.00215423	CLCN6
0.0342528	0.849011	0.902629	MRC2
0.994731	1.40644498000179e-21	1.7250027981613e-20	NME1-NME2
-0.241628	0.275963	0.367565	SLC6A7
0.403531	0.000190744	0.000468866	TSPAN9
-0.550268	3.16587949548288e-10	1.46472104384207e-9	BTBD7
0.44119	6.19728e-05	0.000162478	APBA3
0.554687	1.5576716777169e-14	1.06669083641715e-13	MKS1
-1.18908	3.93869140018502e-45	2.34002091789011e-43	ABHD5
3.08161	3.51578850379836e-41	1.5919577603652e-39	ANOS1
0.719476	7.11777456074039e-18	6.50916618455679e-17	AKAP8L
0.0289276	0.809087	0.873719	MBTD1
0.888922	1.49377736582007e-26	2.6006574846838e-25	UTP18
0.17645	0.00824355	0.0156283	RNF216
-0.243795	0.00666008	0.0128348	TTC19
0.464722	1.6101294499911e-14	1.10106400276918e-13	c("PTBP1", "MIR4745")
1.69755	4.19923140702932e-14	2.76908955403894e-13	DPF1
1.67209	1.06634700263623e-19	1.12971376378974e-18	SYT7
0.297901	0.000536619	0.00123711	LARS2
0.108656	0.371205	0.472597	PIK3C2A
0.603219	1.44391e-05	4.10511e-05	PLAUR
2.07677	2.31544410747035e-71	7.13972082321807e-69	ANLN
0.296535	0.00026064	0.00062816	WIZ
-0.46729	1.05380880993212e-8	4.19893280113641e-8	c("GPR21", "RABGAP1")
-1.75246	6.32466433387835e-18	5.82033948136186e-17	DCN
0.782055	2.25893261090731e-15	1.66992441838912e-14	QPCTL
0.398201	1.50602180247745e-8	5.92104432461864e-8	PPP5C
-0.164295	0.0826257	0.127082	CEP68
0.226389	0.0212103	0.037159	MAP4K3
0.0733349	0.689888	0.77666	ZBTB32
-0.459593	0.0160897	0.0288482	TYROBP
-0.00221358	0.980946	0.986314	TMEM159
1.86367	0.000664932	0.00151112	GABRA3
1.24137	6.91608573296993e-32	1.70127938148214e-30	BRCA1
0.445059	2.42255094578741e-11	1.24295542198556e-10	ERCC1
-2.7254	5.17674722281431e-23	7.09671427358006e-22	c("CD22", "MIR5196")
-0.938519	5.31464781307888e-8	1.98099233117794e-7	c("SEMA3B", "MIR6872")
0.806203	2.12686038191004e-16	1.71883921525125e-15	MBTPS2
0.730522	1.74260767008954e-13	1.09174158595709e-12	PRICKLE3
-1.21358	1.06935e-06	3.46758e-06	LTF
0.257229	0.0130381	0.0238307	EXTL3
-3.88478	2.10323439429079e-25	3.39823694422201e-24	NR1H4
0.956748	3.59706965343772e-11	1.81704305313133e-10	ELOVL5
0.328892	0.109046	0.162759	ALOX5
0.0761119	0.783472	0.854062	KDM5D
-0.385503	4.69896e-05	0.000125059	CALCOCO1
-0.374598	5.1360280889773e-9	2.10883463900938e-8	UBR7
-0.0483747	0.636114	0.729983	MAP4K5
0.079573	0.605197	0.701444	EHD3
0.260724	0.00170982	0.00364988	PSMC4
-0.461818	3.96420433763245e-8	1.49519037925381e-7	MAN2B2
-4.20149	1.58516853540346e-25	2.58214990666577e-24	SLC7A14
-2.25561	1.9734167421138e-21	2.39026349848395e-20	c("CLDN11", "LOC101928583")
0.67218	4.47441431161427e-10	2.03973664808269e-9	SLC25A39
-0.966064	8.09818810771525e-20	8.67173549729568e-19	MVP
-0.131558	0.0560316	0.0895761	NUB1
0.508369	1.55029303736704e-9	6.70894751276469e-9	PGM3
0.481372	3.3585615756886e-8	1.27588041951328e-7	RWDD2A
0.360451	0.00024287	0.000588473	CLK1
0.169162	0.0200956	0.0353688	POLR3B
0.66939	1.0691053977876e-17	9.60440068681329e-17	ANGEL1
-0.616764	1.36333132539696e-15	1.02957615408471e-14	RNF14
0.396095	6.1051e-06	1.81417e-05	DNASE1L1
1.33052	9.20765284760764e-37	3.17204002820888e-35	DDX11
-0.510533	4.76773662737566e-8	1.78320761908491e-7	HEBP1
0.495603	0.000720671	0.00162933	c("GPRC5A", "MIR614")
-0.370504	0.0802747	0.123817	MAMLD1
-0.58236	0.000187045	0.000460083	CD6
1.04373	2.89849658157369e-24	4.33596075574942e-23	TACC3
-0.248755	0.00890066	0.0167717	UFL1
0.92444	2.78386420161183e-27	5.0916573906339e-26	POLA2
0.429039	8.14262e-05	0.000210282	ZC3H3
-0.145498	0.140656	0.203919	CAPN1
0.560734	0.00416767	0.00832622	ACPP
-0.509692	9.86631257462353e-12	5.25747063882762e-11	MDH1
-0.177163	0.0370944	0.0617432	SLC30A9
-0.518232	0.000607659	0.00138993	MTMR11
-0.0957651	0.131273	0.191936	COX15
-0.576433	3.89807442595126e-10	1.78779812312456e-9	CCDC88C
0.512866	1.40563e-05	4.0041e-05	YAF2
-0.318571	1.21431e-05	3.48882e-05	ZMYND11
-1.06745	3.17336340324371e-10	1.4678733358803e-9	WAS
2.97076	3.07013004069071e-20	3.38696684206812e-19	DPEP1
1.08381	6.62411453211548e-28	1.25342903588249e-26	BID
0.0648253	0.389004	0.491316	MATR3
3.81841	1.01409086446453e-23	1.46738210811117e-22	NPC1L1
0.330978	0.000342401	0.000811017	XYLT2
0.126138	0.300422	0.395273	c("RGPD5", "RGPD6")
-4.66764	5.22364849439992e-44	2.89522370855437e-42	STMN4
0.421443	1.97473629437345e-8	7.68653243714426e-8	NUDCD3
0.099795	0.772473	0.845609	ISL1
0.42661	0.000308358	0.000735711	CHDH
1.30529	2.35762962047307e-25	3.78691014534241e-24	IL20RA
-2.88077	3.3069205057756e-10	1.52642653664232e-9	CLCA1
-5.42956	3.73414053559376e-35	1.14739001748427e-33	CLCA4
0.338124	1.1228588582973e-9	4.91834429064958e-9	GLT8D1
0.369796	1.81735511195193e-10	8.61384617145779e-10	ATP2C1
-1.74962	1.49051446160514e-9	6.45919103482213e-9	IGF1
2.03845	9.44683924851284e-19	9.31200592830669e-18	SLC38A5
-0.436173	3.99970201218476e-8	1.50805952213487e-7	RALBP1
-0.0982729	0.391647	0.493969	RUFY3
-3.06699	4.50489434529837e-22	5.72406569365161e-21	CNTN1
2.5257	4.91079013825319e-30	1.06711591560076e-28	SLC11A1
-1.05831	2.28165252562825e-9	9.70417071269144e-9	WWTR1
-0.119203	0.178052	0.251028	AGPS
-0.0464291	0.972051
0.243944	0.00226025	0.00472601	CXorf56
-5.15358	2.00615567586976e-53	1.92213418870094e-51	ATP1A2
0.549393	1.27763418878653e-14	8.81122863288815e-14	TTC27
-1.29965	2.14899359038021e-11	1.10844426137811e-10	ZNF582
-2.82531	6.55500962282062e-18	6.02471980152862e-17	VSIG2
-0.683524	1.15848658135286e-9	5.06900104438058e-9	c("PHLDB1", "MIR6716")
-0.925503	0.00860985	0.0162636	MARCO
1.65415	2.59306e-05	7.13234e-05	CYP24A1
-0.218099	0.0609099	0.0966479	PRDM11
-0.350702	0.121954	0.179764	SYT13
-0.336794	0.0544613	0.0873016	SNAI2
-0.444783	0.0209956	0.0368152	CD74
-0.064392	0.754419	0.831129	HGF
-0.232039	0.00148398	0.00319725	ZRANB1
0.417385	1.65154e-05	4.66064e-05	NCDN
-0.252548	0.0346963	0.0580983	ADGRA2
0.0972192	0.886146	0.928049
0.529465	1.43299204050473e-12	8.26244265018961e-12	ZFP64
0.776887	4.72660673980567e-15	3.40113726720019e-14	MNAT1
-1.03525	8.39462529598097e-11	4.09773760546068e-10	SAMD4A
-0.327509	0.0764067	0.118468	RUNX3
0.75722	4.94928815164033e-14	3.24242922511772e-13	MRE11
1.19851	7.91184277500073e-9	3.19347296963663e-8	PLEKHB1
0.289104	0.017453	0.0310877	SERPINB1
-0.540977	0.164178	0.23374	CYP3A43
-3.52165	8.80598052319923e-20	9.40206445229948e-19	SLC7A9
0.159704	0.096197	0.145626	SPAST
-0.829484	0.00250994	0.00520903	NRXN3
-0.22266	0.0260357	0.0447866	OSBPL5
-0.0314466	0.691471	0.778023	AQR
0.133605	0.752964	0.830022	CPS1
-0.488889	0.549759	0.649412	C8B
-3.30194	3.44966737345265e-61	5.51266918299262e-59	FHL1
0.305138	0.00107607	0.00236923	RTFDC1
-1.52934	8.96463e-05	0.000230409	GABRA1
-0.291787	0.424877	0.527808	NLRP2
-0.0110644	0.909142	0.942206	SLC45A4
-0.438401	6.169888797038e-17	5.2103134207735e-16	RNF10
-0.0247452	0.781	0.852195	ZNF839
0.0229206	0.752331	0.829509	ZDHHC6
0.41484	0.087057	0.133231	GRAMD1B
0.119343	0.214295	0.294984	RNH1
-0.561926	1.86252031027597e-16	1.51415362617422e-15	NDUFS1
0.0996043	0.432672	0.535442	RB1CC1
-0.138942	0.0404046	0.0667303	ERP44
-0.623416	2.51848840186843e-13	1.55843037258636e-12	ALAS1
-0.77825	0.000102645	0.000261867	BIRC3
0.459317	0.000899504	0.00200212	AKAP11
0.316023	0.000651524	0.0014835	GLRX2
0.500367	2.61058599359714e-7	9.05044483892671e-7	SNAPC1
-0.679912	5.69094753908205e-14	3.71030120527467e-13	DERA
0.608665	3.27376410062868e-15	2.39267292455562e-14	STRAP
2.01845	2.93395005543587e-11	1.49361629028386e-10	ABCC2
0.323951	0.00377202	0.00759994	DEF6
-1.491	5.03672360915316e-23	6.91124976340897e-22	PLEKHO1
0.148782	0.136422	0.198517	GCLM
-0.541936	1.74607458078227e-10	8.28945262866013e-10	UBR2
-1.22871	1.4601808628606e-11	7.65053000612832e-11	EHD2
1.0353	1.18196706127505e-12	6.8602345897388e-12	DEPDC1
-0.563188	4.12516988337984e-11	2.06948543209979e-10	CCDC28A
-0.309303	0.124581	0.183136	RRAGD
0.349695	1.59512e-05	4.51129e-05	HSF2
0.67065	5.13182312347235e-15	3.67640718724411e-14	PHF20
-1.06558	1.28445434024872e-15	9.72020700693579e-15	HSD17B6
-0.552794	2.26639268880785e-7	7.90475308842923e-7	NR1H3
0.621796	0.0020978	0.0044108	TYMP
0.404728	6.31777e-05	0.000165498	NCAPH2
1.70695	6.52500604251947e-51	5.40083014324683e-49	TOMM34
0.186921	0.0133363	0.0243248	SEC63
0.069758	0.348636	0.448349	KPNA6
-0.584036	0.000342856	0.00081187	VIM
2.26993	2.0232593067942e-29	4.21457811642678e-28	c("RTEL1", "RTEL1-TNFRSF6B")
-1.1239	1.36856495822623e-14	9.41017356483884e-14	FAS
0.370559	0.000426155	0.000996029	RNASET2
1.38719	7.38148711962839e-44	4.01497882012483e-42	CD44
-1.56443	1.81521209134076e-7	6.40561546030354e-7	KCNG1
-0.194924	0.294233	0.388238	AGPAT4
-1.69478	4.47294442244706e-14	2.9442625448176e-13	SLAMF7
-0.0176928	0.886407	0.928256	BTN3A1
0.793549	9.62033039806843e-17	8.0137544164221e-16	MIPEP
-0.454931	4.40708e-05	0.000117699	PRKCH
0.719629	0.0468687	0.0763221	INSRR
-0.433947	1.81353e-05	5.09185e-05	IFNGR1
0.701205	4.29650116944699e-12	2.36547969578029e-11	B4GALT7
0.976784	4.23646674039378e-15	3.06253809963484e-14	SH2D2A
0.520803	1.97248826396923e-9	8.4458606616621e-9	VRK2
0.0550159	0.622026	0.716945	c("TNFRSF1B", "MIR7846")
-0.0642685	0.422172	0.524939	VEZT
-1.38419	1.80888933074766e-12	1.03210878598015e-11	POU2F2
0.53262	1.11268354106035e-12	6.47699568317846e-12	BRD9
-0.643049	1.25417835572466e-32	3.22463026915797e-31	SNX1
0.540087	3.67250015533788e-7	1.25266e-06	TBPL1
2.43854	7.23544241162821e-62	1.232727943329e-59	ARNTL2
0.173679	0.0668241	0.105095	BCLAF1
-0.0142223	0.836555	0.894179	SLC39A9
0.809228	0.000336455	0.000797702	ANK1
6.33553	2.40635025638915e-42	1.18653662529567e-40	IBSP
0.640542	5.63843615335533e-15	4.02813779427014e-14	TFB1M
-0.347184	5.63387e-05	0.000148516	RABEP1
0.720483	1.45948633137442e-14	1.00164684177994e-13	HMGB3
0.545446	1.34133336866159e-14	9.22872766816725e-14	NUP160
-0.622379	2.36977896958957e-9	1.0065296533364e-8	BAK1
-3.86333	2.45838245756986e-34	7.12865789981152e-33	MUSK
-0.58148	0.00430289	0.00857483	IKZF2
-0.449502	0.000370889	0.000874468	GRN
-0.994367	1.77150910657446e-20	1.98584991655068e-19	FAM13B
-0.767522	4.34934958122122e-7	1.47206e-06	ARHGAP31
0.813981	1.69687630912095e-10	8.06550434988819e-10	CENPQ
0.079005	0.314217	0.410707	SARS
0.0555985	0.406172	0.508932	RANBP3
-0.504099	4.18446017790089e-7	1.41955e-06	ARID4A
0.66952	7.94056816729271e-17	6.64536922349156e-16	TSSC1
-0.200401	0.0927719	0.140958	PNPLA6
0.424314	6.09821e-05	0.000160043	IFT88
0.572379	4.53851381548783e-14	2.98473063870457e-13	ALG1
-0.0427663	0.493479	0.596028	ZCCHC8
0.586492	9.37704419039298e-17	7.81914410437149e-16	ABCF2
0.177445	0.0255517	0.0440215	c("CHPF2", "MIR671")
-1.7509	1.17207226737677e-17	1.05014029669243e-16	LRRC7
0.946159	4.47435123857802e-12	2.45814232537487e-11	FUT8
0.65292	2.9407683196445e-8	1.12477709332594e-7	UBA6
-0.638159	1.17071915403008e-11	6.185725700297e-11	GAB2
-0.409315	6.71539076435111e-8	2.47779641027958e-7	c("ATP6V0A1", "MIR5010")
-0.629586	1.2779364570421e-14	8.81192530835362e-14	PIAS1
0.300565	0.0572682	0.0913663	SLC4A7
0.680983	0.000100429	0.000256497	APBA2
0.0469653	0.654238	0.746197	MAP2K3
-1.54001	6.36429753047675e-9	2.59128818736707e-8	EFCAB1
0.48286	2.80267e-06	8.67877e-06	TMSB10
-0.274542	2.4281e-05	6.7026e-05	ASTE1
-0.458514	4.08100632685296e-7	1.38595e-06	RNF19A
0.367245	4.90508e-05	0.000130307	PEX3
-0.362287	6.71077367532659e-7	2.22285e-06	GABARAPL2
-6.08975	5.87381102435318e-30	1.27133311671937e-28	MYOC
0.331133	0.00450093	0.00894345	SH3YL1
0.601693	8.26825788180873e-22	1.03084834741708e-20	FAM136A
-0.996527	2.59860287280994e-22	3.36335871678557e-21	VCL
1.25581	1.79545654011955e-28	3.51591502977078e-27	DEPDC1B
-0.697835	2.91443e-06	9.007e-06	DAPK2
0.359401	3.59352911905622e-7	1.22716e-06	NSMAF
0.229415	0.00142053	0.00306976	ADSS
-2.54722	1.55862492262302e-23	2.22010250038945e-22	STAP1
-0.675034	8.28612e-05	0.000213786	TIMP2
0.135079	0.0743415	0.115618	RFC1
-0.207844	0.015824	0.0284115	TBC1D23
-0.147111	0.0111048	0.0205569	CUL3
-0.757862	3.33513e-05	9.05512e-05	MYOM2
-1.42881	0.000145105	0.000362379	OTC
-0.946672	1.83522e-05	5.14712e-05	CYP46A1
0.436178	1.52899e-06	4.87182e-06	ZZZ3
0.12634	0.737414	0.817717	SLC18A1
-4.10904	3.84971535006792e-94	2.40805194740105e-91	USP2
-3.2386	6.70885100608677e-17	5.64585335676562e-16	CASR
0.304818	0.00180382	0.00383501	TUBG2
0.955038	3.66983963069095e-19	3.72652129103511e-18	RPL26L1
-0.42688	0.00660325	0.0127331	FLT4
0.491407	2.70344889350323e-17	2.35007371949439e-16	NSUN2
-0.157697	0.0100947	0.0188255	FBXO42
-0.33679	0.00261448	0.00540729	MFAP3
0.733082	2.63770842932498e-16	2.1176146183796e-15	MRI1
1.44134	2.73548434811537e-57	3.39308548630537e-55	METTL1
0.707399	0.070264	0.109928	HOXC8
-0.210235	0.0325222	0.0547741	AGA
0.369189	0.000284545	0.000682464	PI4K2B
-0.293408	0.00656451	0.012664	BOD1L1
-0.440677	3.94954185737689e-9	1.64183651160263e-8	MAT2B
-2.4602	6.85851010618638e-21	7.96147199123745e-20	TLL1
0.0176361	0.852789	0.904932	EDC4
0.0647667	0.533178	0.634033	TRIO
1.37709	3.90941490475518e-11	1.96564932682535e-10	VCAN
-0.314023	2.20972e-05	6.12759e-05	CLEC16A
0.353181	0.149365	0.215135	MSR1
-0.489473	2.99487631498698e-8	1.14427272537539e-7	CDH1
-0.331594	1.06609e-06	3.45802e-06	SKIV2L2
2.53494	4.32542762368971e-27	7.83912143753633e-26	DNAH5
-0.0261402	0.832017	0.890857	ZFYVE16
0.187553	0.112057	0.166741	RIPOR1
-1.82947	7.44036285437726e-8	2.7340024164297e-7	C6
0.0404229	0.772793	0.845895	RAI14
0.0521561	0.807816	0.872734	SOX30
0.471833	2.66219126912431e-8	1.02251497289366e-7	PNKP
-3.77456	2.00246598040498e-23	2.82747421535029e-22	BEST2
-2.44031	2.11663741906742e-130	4.41328981101361e-127	PHLPP2
1.00388	6.76984170294095e-26	1.12794630443292e-24	SPDL1
0.0244238	0.817334	0.880219	STAU2
0.150962	0.127638	0.18714	PQLC2
-0.172282	0.026484	0.0454756	CTNS
1.5426	3.35078674858053e-20	3.69100751127917e-19	RTN4R
-0.288138	0.000125015	0.000315227	PHF23
-4.04446	1.88544662728265e-32	4.80536472771817e-31	CDH10
-0.455824	1.80585090985445e-7	6.37463624144527e-7	INPP4A
-0.245208	0.318242	0.415126	RAB27B
0.0827616	0.357216	0.457769	PSMA4
-0.00444215	0.98634	0.990161	MYO16
0.463407	1.6101837677192e-19	1.68306293753528e-18	LSG1
-0.119596	0.284441	0.377229	PARP3
-0.455924	0.0707973	0.110664	TNC
-0.218889	0.00867834	0.0163845	THAP3
-0.396114	0.0290477	0.049453	RIPOR3
0.68678	2.22658477560121e-22	2.89813439311755e-21	TDP1
-0.174196	0.066672	0.104879	AIFM2
0.749948	0.284062	0.376827	C2orf83
0.0882586	0.361517	0.462178	SPATA7
0.425046	1.06419200624275e-12	6.20958304708757e-12	MED17
-1.95276	1.16700123177502e-99	8.51638598908347e-97	RETSAT
0.761563	1.27614219622357e-8	5.05127121712576e-8	CAPG
0.346303	0.000754221	0.00169931	AP2S1
1.44878	4.5999694915323e-7	1.55233e-06	USH2A
1.57791	0.0132844	0.0242423	ZPBP
4.1964	4.59299070038672e-54	4.59152262116742e-52	TG
-1.33799	9.08708833624764e-11	4.42047827897944e-10	ADAM28
-1.89128	6.93916429679521e-13	4.12039934770104e-12	BARX2
-0.0565161	0.617535	0.71259	DCUN1D1
-0.0399252	0.677264	0.765855	JADE2
5.92522	7.53796402557652e-46	4.661826169829e-44	ZIC2
-0.308062	0.105058	0.157499	LCP2
0.71457	2.21860614442829e-18	2.11366163272274e-17	TRIT1
-1.10486	3.58823e-05	9.69491e-05	ADRB1
-6.45939	5.04370519618765e-56	5.73619936935773e-54	GUCA2B
0.534911	3.3125752702647e-8	1.25906615263724e-7	CUL7
-0.442798	5.34171817021088e-12	2.91309592478333e-11	CTNNA1
0.117784	0.295867	0.390065	PHKA2
-0.0400266	0.841204	0.897379	CNTLN
-1.12671	8.10581361378516e-8	2.96533674403206e-7	EPHA3
0.325857	6.91335e-05	0.000180162	HSPA5
-0.624769	5.50435493340044e-11	2.73039217551824e-10	DSG2
0.708734	1.86884014518612e-13	1.16781839014014e-12	GEMIN8
0.381586	0.000135572	0.000339948	OFD1
-2.51507	1.11034597161749e-31	2.69798050572938e-30	GPM6B
2.92161	0.00645384	0.0124658	MAGEC2
-1.34745	6.98424195111457e-12	3.76987201764673e-11	PREX2
-0.653519	1.93630207551215e-19	2.00955019384629e-18	WDR37
-0.218022	0.0255086	0.043956	YTHDC2
0.779054	2.80301204326511e-17	2.43275887663837e-16	CTPS2
0.273464	0.000651305	0.00148307	ATP6V1H
0.174853	0.00468999	0.00928371	POLR2B
-1.18815	3.36145355262446e-23	4.67104427975927e-22	FAM214A
-0.0757696	0.585038	0.682469	ARAP2
0.302324	0.000329034	0.000781592	TPR
-0.959672	2.88511800422082e-8	1.10436031937069e-7	CP
-0.230745	0.00350244	0.00709924	KIAA0556
0.0548629	0.414458	0.517135	DTNBP1
-0.902711	2.02610868916069e-10	9.55570821451853e-10	XK
-0.752841	2.44364e-05	6.7421e-05	ANO2
-0.00467148	0.96166	0.973254	C12orf4
1.58934	8.82366533303729e-25	1.3632780884699e-23	SCML1
0.352195	0.00108184	0.00238085	WWC3
-0.841662	0.000464264	0.00108043	ARHGAP6
-0.124555	0.354363	0.454764	FAM184B
-0.218894	0.000818471	0.00183397	MAP4
-0.275881	0.00169249	0.00361483	GOPC
-1.04354	0.00709947	0.0136132	ROS1
0.0912509	0.234013	0.31867	USP28
-1.77552	1.4850564929869e-16	1.21791877883357e-15	HDAC9
0.0343253	0.640118	0.733511	TSPAN17
0.305801	0.000404851	0.000949226	NOP16
-0.760564	1.31051e-05	3.75047e-05	CC2D2A
-0.100827	0.428136	0.530968	RRM2B
0.279434	0.0109302	0.020263	ZNF800
-3.25225	2.58805041989008e-29	5.35540527813361e-28	TNFRSF17
-0.662492	1.84205351141968e-10	8.72524394753593e-10	SNX29
-3.55931	3.8802277521809e-31	9.07099051558959e-30	LMO3
0.430288	1.07253e-06	3.47658e-06	MRPS10
1.50489	6.81796e-06	2.0137e-05	GUCA1A
-0.140792	0.150629	0.21672	RSF1
-0.84824	1.51935514746083e-12	8.73738960949826e-12	VPS13D
-0.492024	0.000503598	0.00116583	CELF2
-0.27629	7.62096761236552e-7	2.51066e-06	FAM120A
0.726412	1.645276964611e-18	1.58958731625016e-17	R3HDM1
1.04968	2.1396e-06	6.71237e-06	COL9A2
-1.14923	5.49553315349954e-14	3.58824060034493e-13	KITLG
0.531661	4.04467466876889e-9	1.67947012846576e-8	ERCC8
2.19459	3.28795393028163e-25	5.23514002877497e-24	ADAMTS6
-0.318578	0.00040915	0.000958485	H6PD
-0.239323	0.000900615	0.00200439	VAMP3
-1.57311	2.48409702887801e-18	2.35583003046248e-17	PER3
-1.05824	4.35308283518328e-8	1.63552501305419e-7	UTS2
0.959937	1.24663e-06	4.00828e-06	TNFRSF9
-0.405495	0.0109903	0.0203632	EPN3
0.0598258	0.70126	0.786471	LTBP1
1.35977	7.50346570239395e-47	4.9704500642212e-45	c("RCN1", "DKFZp686K1684")
0.508979	0.0132977	0.0242616	ELN
0.794456	6.6792522108673e-21	7.75749966326354e-20	RFC2
0.0690066	0.503185	0.605537	ARID1B
0.144241	0.0495279	0.080189	CLPTM1L
-1.31368	2.45217313973314e-43	1.28280589123483e-41	NEDD4L
1.29146	5.84477756050988e-17	4.9481715055005e-16	FOXP3
-0.213776	0.15163	0.217967	PPP1R3F
0.242441	0.000684321	0.00155196	HEXB
0.648159	1.05896786581683e-14	7.35361141808962e-14	PTCD2
-3.46426	4.55181020270539e-24	6.71288519823705e-23	KIAA2022
-0.254927	0.00182801	0.00388097	JKAMP
0.157153	0.274181	0.365514	DKK3
-0.441239	1.69338e-06	5.37137e-06	c("ARHGEF5", "LOC102725117")
2.55854	3.84265139202185e-128	7.31540581961169e-125	NFE2L3
0.099334	0.208359	0.287789	MCUR1
-1.44796	4.12550457711792e-32	1.03163531361328e-30	LIMA1
0.342993	8.76021959251726e-7	2.86849e-06	LETMD1
1.36041	1.0797618574961e-12	6.29372373433499e-12	SLC4A8
-1.13272	9.2727885325594e-9	3.71675502276314e-8	LAMC3
-1.03332	9.30387e-06	2.70648e-05	PTGER3
-0.904178	0.000265743	0.000639716	TNIP3
-0.150305	0.00909212	0.017102	MAPK9
-1.25897	8.24766484397742e-13	4.86176969383946e-12	COL23A1
-0.409543	0.000122468	0.000309284	BCAR1
-0.473899	1.12740591361635e-9	4.93645953336055e-9	FAM160A2
-0.865197	1.33115966530575e-28	2.63024174661902e-27	HERPUD1
0.524968	0.00137496	0.00297877	HOMER3
0.711877	1.16814115982079e-11	6.17284924256735e-11	RAD51
1.41683	1.69258585897e-25	2.75098605868079e-24	POLQ
-0.294919	0.000392997	0.000923479	PIK3CB
0.275593	0.0699098	0.109437	CYBA
1.05424	1.46833534386863e-28	2.89085123051402e-27	THOC3
0.199012	0.00839724	0.0158929	HEBP2
0.563871	2.74488e-06	8.51003e-06	MPHOSPH9
0.105862	0.273052	0.364153	PLEKHA5
-0.938348	3.02218510873502e-11	1.53692679641198e-10	PRSS8
0.0378581	0.67294	0.762304	SIKE1
1.36692	1.10932605838125e-52	1.00983265680419e-50	RRP12
-1.15054	1.06006812880656e-22	1.42249902200197e-21	FNIP2
0.558723	2.43931e-05	6.73144e-05	MSMO1
0.206842	0.00612882	0.0118815	TTC17
0.540302	0.193692	0.270267	ALX4
1.15658	0.000641749	0.00146291	FSTL4
-1.28148	1.17081420730033e-32	3.01737909834328e-31	FOXN3
-3.35305	5.38592258962566e-37	1.88210699528611e-35	METTL24
-0.385506	5.40671e-05	0.000142897	AKR7A2
1.02686	5.96778248699757e-28	1.13364565716128e-26	MRTO4
-2.37074	3.82140009996107e-23	5.28502289251092e-22	NNAT
0.256736	0.0145579	0.0263369	USE1
-0.786501	3.2428869772181e-11	1.64362830402213e-10	MCF2L2
-0.695542	6.11036405355406e-9	2.49313085817776e-8	NRIP2
-0.640014	0.000571028	0.0013116	LAMA3
-0.764043	9.85787155044763e-14	6.29758919912314e-13	AP5M1
0.208277	0.00546916	0.0107032	ANAPC4
0.944953	6.45219741869348e-9	2.62561260385606e-8	KCNQ1
-0.0547468	0.381759	0.483854	TRAPPC3
-0.0752946	0.206654	0.285824	THRAP3
0.236657	0.0652777	0.102911	PHPT1
0.699224	0.000133218	0.000334428	ENTPD2
0.192211	0.156771	0.224399	LY75
0.134986	0.0816355	0.125685	ARID4B
-1.67367	1.86600897172642e-47	1.2766417005627e-45	OPN3
0.302483	3.6075e-05	9.74328e-05	SDCCAG8
-1.61644	4.80602834727494e-9	1.97909110517992e-8	PTPRN
-0.755051	4.53175861827755e-9	1.87089932924666e-8	HHAT
-0.62915	4.95345978918464e-10	2.24805338235115e-9	KIF1B
1.27496	4.67562617512855e-8	1.751000408007e-7	FOXC1
-0.494974	6.88037768604683e-13	4.08604662093105e-12	TBC1D22A
-0.596839	1.97954e-05	5.52289e-05	SYNE2
-0.320722	0.00539766	0.0105732	PLEKHH1
0.179334	0.216872	0.298052	ATP9A
0.243855	0.891075		SPO11
0.0442243	0.919585	0.948281	CBLN4
-1.0055	0.00512299	0.0100692	CHRDL2
-0.381642	3.15712e-06	9.72203e-06	FAM168A
1.18815	1.65409855284079e-26	2.86383389619165e-25	RELT
-0.382993	0.0380473	0.0631971	GALC
1.15384	6.08092947105333e-44	3.34917707949109e-42	NOP58
-0.201281	0.00294091	0.00603453	SZRD1
-0.673042	0.0012413	0.00270701	KCNH2
0.342063	5.63936306507875e-10	2.54719570009839e-9	CUL1
-0.299195	0.000498594	0.00115529	FAM114A2
-0.0968691	0.43517	0.538031	CYFIP2
-0.75062	1.90401814074587e-21	2.31003985344136e-20	TAB2
-0.997956	2.93881976725261e-32	7.42094361758493e-31	GINM1
0.385132	0.000323692	0.00076957	EIF2AK2
0.736166	3.88544699546098e-20	4.26814305427132e-19	USP36
-0.219157	0.104841	0.1572	KMT2C
0.850199	0.00192462	0.00407048	MCOLN3
-1.6294	9.34445905599777e-13	5.47806244779647e-12	CCDC85A
-0.0577115	0.427618	0.530491	PUM2
-0.0801479	0.389894	0.492275	MRPL43
-0.21957	0.257753	0.346557	ITIH4
-0.691086	0.0383423	0.063622	ITIH1
-0.0259076	0.798241	0.8654	HPF1
0.128923	0.0326364	0.0549474	ZFR
1.34564	7.54268746848365e-27	1.33981384785e-25	ZNF280C
-0.385945	0.213486	0.294	NPFFR2
-1.1876	0.00281913	0.0058015	PHF21B
0.433942	0.00018095	0.000446044	TRAF1
0.203797	0.0449595	0.0735017	RC3H2
0.748668	2.84284935141928e-8	1.08941888413482e-7	IL17RB
-0.94878	2.57890622875038e-31	6.09719158380476e-30	TRAF3IP2
0.869977	4.20771e-06	1.27571e-05	GYG2
0.708326	0.000726957	0.00164244	DCBLD2
5.10088	5.85285859118301e-10	2.63872802999938e-9	SERPINB3
-0.533224	0.000213886	0.000522437	SOAT1
-0.783777	3.27805193145334e-14	2.18733285386492e-13	PKP2
1.4177	6.37595e-05	0.000166902	MSH4
3.17431	2.73198819491545e-17	2.37299811748795e-16	F7
0.124537	0.0781212	0.120857	GDI2
-0.703654	6.36176e-06	1.88673e-05	PRDM1
-0.234853	0.00184455	0.00391344	ATG5
-2.49578	6.2133298692005e-69	1.62908300390906e-66	c("TMCC3", "MIR7844")
0.174936	0.0120726	0.0222096	PITHD1
-0.144368	0.012668	0.0232124	MTA3
0.423129	0.000882366	0.00196627	USP13
-0.308581	0.002287	0.00477715	ATP11B
0.781203	3.01317928171502e-8	1.15066342254643e-7	LAMC2
-0.540281	0.00703917	0.0135058	CDK14
0.316262	3.04031312712431e-7	1.04615e-06	SEC61A1
-0.595274	1.95315676637689e-8	7.60862296909062e-8	PPP1R12A
1.06339	5.91588e-05	0.000155519	RASGRF1
-1.02712	0.00173426	0.0036979	CAMK2B
0.621179	1.21277669754323e-7	4.36018067810396e-7	CROCC
0.7399	4.45967448511584e-23	6.13674754887751e-22	c("POLR3E", "LOC101060521")
-2.09585	3.52663626185993e-40	1.51836081968337e-38	ATP2B4
0.205524	0.0332289	0.0558612	ZC3H11A
0.0895146	0.258097	0.346945	RIOK2
-0.403253	3.0404088916298e-9	1.27822701612004e-8	YIPF1
0.693194	8.86284510468207e-13	5.20617837072188e-12	NDC1
0.291478	0.108922	0.162596	DGKG
0.20467	0.0298796	0.0507293	FLYWCH1
0.385898	3.54548e-05	9.58879e-05	UNKL
0.925703	2.32211958194051e-8	8.97724951570256e-8	TBXAS1
-0.403353	0.000163523	0.000405553	PARP12
-0.343414	9.02266525128329e-7	2.95002e-06	ALDH18A1
1.24804	1.46055372447882e-31	3.51770106600823e-30	TARBP1
-0.105207	0.204509	0.283294	GATB
-1.6653	6.46852632453316e-33	1.7041570014802e-31	MXD1
-0.191117	0.0867869	0.132846	CDK17
-0.281664	6.10236e-05	0.000160142	DNAJC25
0.966784	4.90738e-06	1.47538e-05	SLC2A3
-2.87902	4.41669392342004e-51	3.68360685963561e-49	PSD
-0.513728	1.80721036058422e-7	6.37892082616208e-7	CTDP1
0.446566	8.6902801169681e-9	3.49254341626035e-8	YBX3
-1.75975	6.97698892490801e-36	2.24133849644917e-34	STYK1
0.106024	0.296123	0.390368	WNK1
-1.6124	3.98609342655148e-10	1.82644502694625e-9
0.394315	1.3753345237984e-7	4.91755654573223e-7	CCAR1
0.597422	3.44438301970458e-8	1.30700888205897e-7	OGFR
1.13999	1.36320061798764e-10	6.53268055808328e-10	GNA15
-4.73597	3.30800001971902e-48	2.35136507895157e-46	CREB3L3
-0.300986	0.000107795	0.000274319	PIGV
1.79679	1.95579760695687e-12	1.11274108651525e-11	PTPRU
0.499738	5.91749320524854e-11	2.92540767172872e-10	SNRNP40
-0.00813064	0.978292	0.98443	RIMBP2
6.31329	7.0524434053666e-121	1.0648216791289e-117	COL11A1
0.383837	0.010496	0.01952	QSER1
-1.17766	1.3084188805409e-29	2.75965458108689e-28	MPC1
-0.939986	7.85674585135451e-22	9.82620605105423e-21	ACAA1
0.437599	0.0769491	0.119204	BCAT1
0.462243	2.53013129938604e-8	9.74099437922423e-8	HDAC7
1.4905	4.31414528393676e-20	4.72602365280097e-19	LZTS1
-1.94501	1.09162789063709e-17	9.79668350470086e-17	PRDM6
0.0878259	0.972003		WNT8A
0.717295	3.79783e-06	1.15713e-05	SPAG4
0.0249013	0.747753	0.825799	NCKAP1
0.556637	5.30657113302813e-9	2.17579851700318e-8	MRPS35
-0.708991	3.60799e-05	9.744e-05	GUCY1B3
0.392204	2.06143705546085e-9	8.80777545964176e-9	SFSWAP
0.749962	6.81827246639342e-10	3.0529182760354e-9	TNK2
-0.48313	8.15105e-05	0.000210475	MON2
5.90508	0	0	CDH3
-0.611729	0.149926	0.215857	ARSF
-0.0957652	0.177544	0.250393	GPBP1
1.83586	1.24923353143024e-35	3.95795509458789e-34	DGAT2
-0.0368847	0.771551	0.84481	ZNF112
-0.194589	0.00503656	0.00991373	CS
-1.71004	1.23717581963004e-10	5.948932620066e-10	LTK
0.602967	3.64868379389516e-7	1.24493e-06	MRPS24
0.347705	1.18564e-05	3.40869e-05	ELMO2
0.0954489	0.216584	0.297713	WAPL
0.538113	0.000135966	0.000340897	c("VMP1", "MIR21")
-0.332399	0.000496825	0.00115155	APPBP2
1.01205	7.96740630627681e-16	6.14083528474981e-15	POLD1
-1.83581	2.57095299831823e-7	8.92081369239735e-7	SEZ6
0.391364	3.83345840956612e-8	1.44712311338273e-7	EIF4B
-1.06472	7.13378e-06	2.10188e-05	SLC6A16
-0.276894	0.0100568	0.0187613	BICRA
-0.31742	0.00730959	0.0139867	SPHK2
0.851147	2.26575565232289e-12	1.27961275625706e-11	RPL18
-0.753609	8.726775987114e-7	2.85818e-06	CA11
-0.0518947	0.632529	0.726451	ISOC2
0.355101	1.39952e-06	4.47883e-06	U2AF2
-0.425179	0.000312718	0.000745342	EPN1
-0.22984	0.000210649	0.000515104	MED29
-0.025689	0.834888	0.893035	AHRR
0.034105	0.9909		GSC2
0.51281	1.56268704890927e-7	5.55478284815239e-7	c("ZNF275", "LOC105373378")
0.480714	1.64029529005567e-11	8.55328921881357e-11	MTMR1
0.747074	8.30861e-06	2.43004e-05	GPC1
0.16742	0.0913513	0.139031	ADCK1
-0.16584	0.109166	0.162922	HAGH
0.0431546	0.412681	0.515422	RNF4
0.0393949	0.605282	0.701486	CASP8
-0.307317	0.077605	0.120148	LIMCH1
1.13933	1.31746485789557e-35	4.17111469760053e-34	INTS13
0.140261	0.170024	0.241046	TM7SF3
2.88883	5.62511880094167e-11	2.78653073671266e-10	DLX3
-0.157846	0.136397	0.198487	SPA17
-0.274661	0.280229	0.372273	TSPAN32
-3.70513	4.92567281109705e-27	8.8828463635377e-26	WISP2
4.39151	2.38033166695114e-18	2.2623226040617e-17	DMRT3
-0.531707	0.00347363	0.00704476	ST3GAL6
-0.202793	0.105187	0.157682	ATP2C2
-1.97651	9.74713214068471e-13	5.70572096139065e-12	NGFR
-1.30489	3.07424734816916e-15	2.25324731146527e-14	CDON
0.480862	1.11729839485214e-7	4.03380833748317e-7	TAF2
-0.473843	0.000512983	0.00118605	HIPK2
0.277907	1.4346e-06	4.58539e-06	TNPO3
-0.300288	0.0037243	0.00751139	c("BORCS8-MEF2B", "BORCS8")
0.411319	2.5106e-05	6.91726e-05	RFXANK
1.24434	2.44262989913462e-25	3.92056425086175e-24	TMEM161A
0.746712	2.81631896280786e-10	1.30935806015614e-9	LPAR2
-0.786622	4.81110313863241e-11	2.39848527869929e-10	CTSA
0.688764	2.1715843683277e-16	1.75401204854449e-15	SUGP2
1.50732	4.01671992875851e-26	6.76967277908468e-25	SLC12A2
-1.15638	2.56662126984676e-22	3.32294733653194e-21	SNX24
-3.01382	3.07339235194303e-25	4.90421127996274e-24	EYA2
1.24832	6.25244148351475e-47	4.1606292218416e-45	CNN2
0.350353	0.0153794	0.0276881	ABCA7
1.08804	1.82918e-05	5.13248e-05	SNCAIP
0.367401	1.89577604935136e-7	6.67377794636588e-7	DDX20
-0.144716	0.0720561	0.112467	BTBD1
-0.51946	4.31989677937186e-7	1.46288e-06	FAR2
-2.54077	5.14918087614086e-31	1.19228997272715e-29	BCAS1
-0.731209	0.0164271	0.0294026	POU1F1
-1.14171	3.83126e-05	0.000103101	CHI3L2
0.609425	4.1663804625745e-8	1.56806889233528e-7	SBNO2
0.736443	2.06741385242255e-17	1.81301387827306e-16	PMS1
0.156653	0.0969757	0.146673	HMG20B
-0.278179	0.111325	0.165793	CALCRL
-0.0785495	0.237006	0.322305	TAF11
-0.418012	3.93647757602098e-10	1.80446615518901e-9	ANKS1A
0.130237	0.108941	0.162619	AP3D1
0.0914423	0.277554	0.369336	ZNF76
0.112942	0.362853	0.463609	SLC9A3R2
1.15982	1.46004644670381e-16	1.19785635591855e-15	NTHL1
0.384108	8.93675e-06	2.60453e-05	UHRF1BP1
0.0154537	0.831765	0.89064	c("GNAI3", "MIR197")
1.05786	2.81805012957836e-31	6.63393241794184e-30	IPO5
-0.844205	2.76811218518139e-10	1.28749267198165e-9	OAT
0.928673	8.84235551685071e-32	2.15934957423773e-30	WDR3
-0.327326	0.00312435	0.00638103	PKN2
0.891295	9.78975458377487e-12	5.2192158067109e-11	WDR18
-0.418528	2.25038e-05	6.23719e-05	TRAM2
-2.72172	8.76574398070405e-45	5.11755821252143e-43	NTN1
-3.86072	4.19670340480516e-66	9.14213210362184e-64	GLP2R
1.75548	7.12162291441871e-55	7.55029978040527e-53	MCM10
-0.845239	1.85717274882535e-9	7.97158768552757e-9	DGKA
-0.0546012	0.533479	0.63434	ERBB3
-2.73561	5.42609353944476e-14	3.54448652421495e-13	ROPN1
-0.766026	5.29498e-05	0.000140097	ANKRD44
0.54308	2.43836626402053e-19	2.50683975666596e-18	KARS
0.331415	1.90351e-05	5.32637e-05	ADAT1
0.301185	1.759e-05	4.94856e-05	c("PDIA5", "MIR7110")
-0.359891	1.23292566191501e-10	5.9297982241444e-10	TBC1D22B
-0.0437362	0.598374	0.695114	NDUFB4
-0.244447	0.0139319	0.0253162	SPEN
-3.46351	2.46462598582512e-59	3.43681889857766e-57	MYLK
0.469415	2.5012473325521e-10	1.16845850531448e-9	ZC3H15
-0.561469	6.67558182506401e-11	3.28571296978701e-10	MAP2K4
1.53159	7.20262115629695e-74	2.42595361499706e-71	TMEM206
-3.24249	1.19729955380734e-17	1.07186584058491e-16	SNAP91
-0.316549	0.00253673	0.00525965	SLK
-0.332923	0.00237433	0.00494683	CYB5R4
-1.19756	9.1325502235799e-8	3.32345282654313e-7	c("COL17A1", "MIR936")
0.815666	2.81406871757384e-7	9.7212475635257e-7	GSTO2
0.768884	1.69181980187602e-21	2.06115809251373e-20	SEC61A2
0.454771	0.0154452	0.027794	PRKCQ
0.107312	0.604508	0.700738	TLE2
-0.0254152	0.76144	0.837173	ASB1
-1.50579	2.03368593001389e-24	3.06741206102611e-23	FAM107B
1.24141	4.64311303913944e-14	3.04985519849624e-13	ME1
-0.981458	5.37608169943982e-24	7.89923198965342e-23	TBC1D1
0.14015	0.042867	0.0704305	CDK13
1.55901	7.94090079874831e-54	7.81348949155042e-52	MTHFD2
1.75951	8.5655166022374e-21	9.88533763694167e-20	SLC9A7
-0.280425	4.65409e-05	0.000123971	FOXJ2
0.494572	1.0111e-06	3.28841e-06	YBX1
0.11055	0.350602	0.45052	PDE4A
-0.454643	2.90504561931394e-9	1.22284490951048e-8	PPP2R5A
0.364822	0.442826	0.54594	CTNNA2
0.514859	1.07910863968945e-28	2.14576979552416e-27	ELAVL1
-0.410656	0.00983779	0.0183841	TIE1
-0.0341552	0.704679	0.789415	DIP2B
0.455376	2.22742101297023e-12	1.25958745284663e-11	SMARCD1
-0.657191	6.92024858724116e-25	1.07756047169609e-23	KDM4A
-0.311938	3.45228e-06	1.05826e-05	NFYC
-0.827141	1.09858e-06	3.55655e-06	ZMYND12
-3.72013	4.80121154301669e-42	2.31902973825764e-40	SLC9A3
-0.578154	2.29031e-06	7.16107e-06	NGEF
1.3655	3.1620048828868e-22	4.06016263349212e-21	ASPM
-0.330157	0.153764	0.220622	CD84
-0.251139	0.00506773	0.00996881	c("ELOVL1", "MIR6734")
-0.49394	0.00614209	0.0119052	SPI1
0.843906	6.49017075397391e-18	5.9701390049055e-17	ZNRD1
-1.94549	3.06986017433848e-16	2.45152102122168e-15	MPPED2
7.29606	3.48819758832092e-36	1.14665330031696e-34	CLDN18
0.204016	0.00946444	0.0177455	ZBTB11
-0.0650972	0.527484	0.629039	ATXN3
-0.264891	0.000385122	0.000906173	GOLGA5
-2.21651	9.17754011689404e-25	1.4159540928764e-23	FGFR2
-0.246048	0.0274812	0.0470515	LRRC40
-0.118576	0.117082	0.173381	ISOC1
-2.18674	2.05851934105159e-34	6.01697782825666e-33	EML1
0.922611	1.32282498203742e-27	2.46366419215082e-26	TRMT11
-0.0450585	0.599669	0.696143	THUMPD1
0.845917	7.04355874834571e-22	8.83947444411193e-21	MSANTD3
-0.211249	0.433559	0.536357	KIF26A
-0.47082	5.46759e-06	1.6346e-05	ATG2B
0.0143348	0.895653	0.934162	ARFGEF1
-1.87709	0.00580415	0.0113057	ACSM2B
-0.0414016	0.700939	0.786272	ZFAT
0.83879	2.00782750049311e-16	1.62744788849669e-15	MTFR1
-0.301549	0.0193473	0.0341603	STAG3
-0.774915	6.5376841063387e-12	3.53668194069862e-11	FECH
-0.631815	1.7812e-06	5.63849e-06	MYO9A
0.166403	0.485422	0.588206	DDX3Y
0.266395	0.04371	0.071673	PFKP
-0.0439383	0.687199	0.774709	IDI1
-0.341268	0.000610263	0.00139557	SP100
-0.882254	4.73609432218186e-15	3.40628492100944e-14	KLF6
-1.76537	2.66125038491424e-90	1.49391678658789e-87	PLPP1
-1.15479	3.78444211300917e-24	5.61713838509219e-23	NEO1
0.146225	0.210162	0.28996	TRAM1
1.41199	1.49274289826482e-23	2.13180823690226e-22	PHKA1
-0.843166	5.35861872462237e-28	1.02102906647657e-26	TNFRSF1A
-1.35005	5.4959816319509e-27	9.86662778747856e-26	CACNB1
-0.045854	0.700378	0.785825	EVI5
0.15493	0.0995848	0.150225	STOML1
0.988759	2.77442506148143e-18	2.62661569171948e-17	PKM
-0.109642	0.136325	0.198396	DHX29
0.248732	0.000679435	0.00154152	DNTTIP2
0.621169	2.83349743349564e-12	1.58390806361598e-11	METTL22
0.295261	0.000390687	0.000918377	TP53BP1
-0.0308484	0.851962	0.904362	TRO
0.753147	5.85395993291761e-15	4.17597734804058e-14	RRP15
-0.151113	0.0118391	0.0218048	RHOA
0.161082	0.00544773	0.0106641	DHX8
0.0416547	0.650956	0.74344
-0.186744	0.0614507	0.0974249	PRKCZ
-0.367551	0.0822344	0.126527	ZFY
0.0395508	0.550828	0.650446	IARS2
-0.5543	0.0339103	0.056904	SYT1
-0.496327	0.0590893	0.0940011	NAV3
0.337647	0.0126501	0.0231824	IDH3G
-0.710486	1.15016247886961e-11	6.0815136215173e-11	ROGDI
-3.25104	2.26923310522753e-43	1.18994779335919e-41	PDZD4
-2.96455	1.38733046250715e-10	6.64685979115198e-10	ATP2B3
-0.507602	1.33197e-05	3.80691e-05	ROCK1
1.36486	1.84832473952124e-51	1.57452815262018e-49	CBFB
0.577168	2.84870993968122e-7	9.83393357134044e-7	PDK3
0.847341	1.55145609908764e-13	9.75614774589277e-13	HYAL2
-0.641607	2.96781280249269e-12	1.65539683273815e-11	HDAC4
0.631477	4.22397306958185e-13	2.55774975556231e-12	RASSF1
-0.369873	0.0577456	0.092038	FGFR3
-0.400513	0.00120401	0.00263042	IFI35
0.174474	0.0330614	0.0556031	HEATR6
0.287678	0.00116129	0.00254419	COASY
0.398251	0.000151492	0.000377466	PLEKHH3
-0.643493	1.08359987830884e-11	5.74273835289649e-11	MEF2A
0.10705	0.203094	0.281636	OTUD5
-0.0578884	0.466037	0.569027	TFE3
-0.00253188	0.976197	0.983	TBC1D25
0.952923	2.20658678005613e-12	1.24893496317913e-11	ACSL4
-0.870874	9.77904361774975e-38	3.58313978114469e-36	INPP5A
0.0974338	0.260333	0.349553	GPKOW
0.166085	0.04489	0.0733936	GRIPAP1
1.18728	7.49142709398476e-53	6.89116862893313e-51	FTSJ1
1.28289	2.95950811412065e-39	1.19986131745265e-37	PRR11
-1.27096	9.29576e-06	2.70448e-05	REEP1
2.08135	1.28572630350468e-51	1.10820495915858e-49	ATP11A
0.768813	1.05213793030321e-24	1.61815635462791e-23	POLR1A
-0.303339	1.0152e-05	2.9409e-05	LAPTM4A
-0.66849	2.47392612987382e-12	1.39107910007262e-11	TTC7A
-0.0718773	0.324386	0.421822	IP6K2
-2.09213	2.19483038747363e-18	2.09283195439722e-17	STON1-GTF2A1L
-0.138825	0.114996	0.170581	SRBD1
0.286092	0.00273536	0.00563917	KIF2A
-1.66256	2.40481325122783e-20	2.67455303576992e-19	RASGRP2
0.560068	4.17335379390207e-13	2.52849687587928e-12	PSME4
0.458985	2.04112e-05	5.68492e-05	IFT80
-0.189297	0.0113544	0.0209826	SIRT2
-0.0597049	0.428314	0.531143	ERLEC1
-0.426202	2.75931e-06	8.55296e-06	PPP2R5B
-4.00258	1.60479538037283e-66	3.58508012882678e-64	PYGM
2.72983	0.0241348	0.0417892	PAGE1
1.63332	4.51200850693971e-29	9.19752348625987e-28	PITX1
-2.22418	1.24764133796242e-13	7.90353351041993e-13	TRPC7
-0.611111	5.09772120737371e-7	1.71041e-06	MAST4
0.115591	0.439638	0.542666	ADGRF5
-0.443896	0.0789795	0.122025	SDK2
-0.0750025	0.960837	0.972767	ADAM7
0.387036	8.01352960948824e-9	3.23243120664258e-8	NUP133
0.207004	0.02893	0.0492815	NUCKS1
0.174734	0.0205444	0.0360848	VPS35
0.0193543	0.743285	0.822521	DNAJA2
-0.0377571	0.77479	0.847491	c("BCL3", "MIR8085")
0.661655	1.55156e-06	4.94192e-06	KCNAB2
-1.05828	6.65214e-06	1.9674e-05	ABCC9
1.10072	0.000347367	0.000822064	GAL
0.809629	2.13850216985825e-15	1.58490954653712e-14	CLEC2D
0.553504	8.74297940956862e-9	3.51275551869491e-8	FUNDC1
-2.47938	3.88063484357521e-21	4.59112340612764e-20	MAOB
-0.582267	0.00558391	0.0109116	RORA
0.890506	1.5036e-05	4.2657e-05	DRD4
-1.15537	7.06831604771221e-11	3.47199109788116e-10	TGFBR3
-0.140058	0.278955	0.370884	KIAA1107
-1.642	8.86569020020099e-16	6.81518804610254e-15	PLA2G10
-0.567919	0.0037879	0.00762946	HES2
-0.83106	1.30960931029719e-22	1.74293474956453e-21	ATP1B3
0.472697	0.000508877	0.00117724	NEDD4
-0.358511	1.01883e-05	2.95081e-05	PIGB
-0.883642	6.67438349401181e-17	5.61792686791237e-16	MAPK6
-0.151292	0.235854	0.320897	GNB5
-1.5426	6.4355640624393e-48	4.50860172860748e-46	RAB27A
0.556383	5.98133540755228e-9	2.44331329559739e-8	HDHD5
0.279014	4.06297e-05	0.000108995	UFD1
0.0627163	0.580609	0.678579	LRP6
-0.542854	0.000535244	0.00123426	GUCY2C
0.12693	0.683679	0.771496	SCT
0.0700294	0.411559	0.514322	PHRF1
0.466658	3.83344089610757e-14	2.5385820187079e-13	IKBKAP
-0.317028	0.0107959	0.0200352	c("NUCB2", "LOC105376575")
0.00195516	0.992302	0.99471	PFN2
0.00146574	0.986107	0.990067	PTPN3
0.22248	0.135368	0.197197	c("SPTB", "MIR7855")
0.337757	0.098106	0.148203	DAPP1
-2.09315	1.70934085623516e-16	1.39324643952183e-15	FGF10
-0.795041	1.25818279155556e-23	1.80922140266179e-22	SLC44A1
0.17325	0.053174	0.0854319	TMEM260
-0.616179	2.95250228071596e-11	1.50253678362888e-10	SMG6
-0.0766913	0.49866	0.60105	EXOC5
0.805794	6.04296429759875e-7	2.01123e-06	CLTCL1
-0.425824	0.0932242	0.141583	FGF22
1.15416	8.65302657475912e-10	3.83095471792116e-9	FSTL3
-0.583497	6.77927822610028e-12	3.66239946215949e-11	DGCR2
0.597759	1.23356222790304e-7	4.43308894541715e-7	RNF126
0.10115	0.279088	0.371038	MNT
0.290589	3.06422e-05	8.36158e-05	ZXDC
0.360602	3.55465611310948e-7	1.21493e-06	JMJD6
1.04728	9.29914026562758e-24	1.34914564503237e-22	POLB
-1.39451	7.91159225743783e-10	3.5176378816427e-9	ST6GALNAC1
-0.460303	5.22626e-05	0.000138354	WIPI1
0.102057	0.742756	0.82206	FRMPD1
-0.768815	1.02490846464665e-19	1.08739137467938e-18	GBA2
-0.910628	1.77606354526917e-22	2.3311366424807e-21	NDST1
1.4796	5.54498882801116e-31	1.28190538977453e-29	ASNS
0.998701	1.27302646410096e-26	2.22873797509494e-25	AP3M2
-3.67077	4.00382421429885e-37	1.41608600199749e-35	CNGB1
-0.0185952	0.933714	0.956759	ST6GALNAC2
-4.40751	8.67604458421312e-16	6.67409149972515e-15	CHAT
1.05757	2.40378774670254e-28	4.68203960307462e-27	c("PABPC1", "MIR7705")
-1.36297	1.1862199145655e-53	1.16196476910884e-51	TESK2
0.610985	6.19309530989445e-20	6.70551115823537e-19	CFAP20
0.805268	3.245658146621e-33	8.73475031394881e-32	CSNK2A2
-1.51686	1.00349535403051e-60	1.55261652196395e-58	PTPN21
0.593073	9.97211122190683e-14	6.36778273242544e-13	EIF2B3
-1.60151	1.17704353118399e-9	5.1476256548564e-9	CAMK2A
1.03624	7.48110745867889e-28	1.41253890118894e-26	TCOF1
-0.536202	4.47650570330871e-10	2.04047760488315e-9	CDC42
1.8135	2.71868552872447e-72	8.62611337396593e-70	OSBPL3
3.70343	1.15308837437576e-9	5.04638956126108e-9	EPHA8
-0.282302	0.352061	0.452142	SLC12A3
1.07631	2.40541936613644e-36	8.03997651646184e-35	RAD18
-1.05934	7.27208852265798e-23	9.88868534326405e-22	ATP2B1
-1.09997	1.7914e-05	5.03422e-05	TRPM5
-0.102014	0.266282	0.356196	NCK2
0.708096	7.4025167382101e-12	3.98663944444929e-11	MAP4K4
-1.36805	4.84763423135988e-31	1.12723586008669e-29	MGAT4A
0.742721	5.34890881206006e-13	3.21316121888959e-12	RPL31
-0.491785	2.84917113569992e-10	1.32336700273424e-9	WDR1
-0.457184	0.000164727	0.000408377	SNX13
-5.61931	2.86404799535534e-38	1.09048004804025e-36	MS4A12
-1.11899	1.61885100621037e-9	6.99802647427458e-9	ARHGAP10
-0.324501	0.00897102	0.0168977	RPS6KA2
-0.181976	0.0150147	0.0270838	ING3
0.15152	0.156581	0.224164	VASH1
0.890411	2.68453924607556e-10	1.25048122796452e-9	LMCD1
0.835179	1.3861224594599e-26	2.4199664278274e-25	BUD23
-0.791648	1.05769227443045e-15	8.06971840533397e-15	SEL1L
2.32158	9.3456515157013e-126	1.57387960487114e-122	TRIP13
0.268798	0.00154701	0.00332323	ATP6AP1
0.89666	5.34498763709139e-21	6.24755989390492e-20	TCF3
0.60033	0.00107037	0.00235809	TRIB2
0.453202	5.55043930103786e-11	2.75202734951018e-10	DAZAP1
0.252544	0.0315038	0.0532248	MBD3
-0.0103002	0.996109		PRLH
0.257029	0.16109	0.22989	HLTF
0.703404	9.57810528790795e-9	3.83386889236985e-8	FAM50A
0.040961	0.748503	0.826399	FAM3A
0.840978	3.67839906774796e-11	1.85534364221187e-10	c("CPSF1", "MIR939", "MIR1234", "MIR6849")
1.53457	2.59649312227999e-8	9.98156697560593e-8	MYO3B
-2.11745	2.74863822073484e-29	5.67429859184797e-28	CYBRD1
-4.48254	1.19209412485012e-28	2.36185671270078e-27	CDH19
0.728204	1.80547846125461e-24	2.73735041220549e-23	PDCD2
-1.15676	0.0278043	0.0475431	SLC6A15
0.596731	3.71870023170799e-10	1.70821452313854e-9	RDH11
-0.621791	8.99234162319549e-16	6.90890805954093e-15	PRKACA
0.35552	0.00532164	0.010434	ADGRL1
0.356459	0.788176	0.857844	SPP2
-0.28528	0.00602042	0.0116906	ACTN1
-0.382043	2.95668e-05	8.08071e-05	ZFYVE26
-1.37061	6.3483783319641e-7	2.10743e-06	RPS6KA6
-0.306625	0.000465608	0.00108333	EPN2
-0.522337	1.19243961120842e-9	5.21183477903491e-9	PTPN18
-2.46142	9.49343333818496e-32	2.31576307602098e-30	LIMS2
1.35144	3.4844e-05	9.43641e-05	ASIC4
-2.89406	2.32762357714042e-28	4.53974725829267e-27	c("SPEG", "LOC100996693")
-0.121603	0.164877	0.234637	LNX1
-0.655699	5.36055602678709e-11	2.66179752992628e-10	ALDH3A2
0.567311	3.08313e-05	8.41055e-05	TFRC
0.308804	0.0161529	0.0289497	SREBF1
1.18596	0.0598356	0.0950915	TRPC5
-0.434795	0.000425083	0.000993631	AFF4
0.0767345	0.402078	0.504712	UBE2D1
-0.988256	5.57001024794295e-26	9.31227448325429e-25	MPP5
0.537589	5.37594e-05	0.000142119	RHOBTB1
0.393299	1.73218e-06	5.48927e-06	SMC1A
0.850888	1.3062787066635e-11	6.8754320771689e-11	HSD17B10
-0.664029	1.92340884867468e-19	1.99758965484036e-18	MARK2
1.35744	1.44647123660115e-20	1.63656820583509e-19	HMMR
-0.669501	1.95177e-06	6.15042e-06	CHFR
-2.42081	6.30292809106712e-20	6.81664125869095e-19	TRHDE
0.00251323	0.979884	0.985521	P4HA2
-0.934404	9.27571e-05	0.000238041	FCGR2B
0.308412	1.10469e-05	3.18725e-05	NFATC3
0.309539	0.000393026	0.000923479	TRNT1
-0.730008	1.37323813148296e-13	8.66656166404046e-13	ACADVL
-0.308951	0.000201914	0.000494961	STK10
-0.140507	0.0377252	0.0626852	FBXW11
-0.738534	7.59182e-06	2.22858e-05	ACAP1
-0.396049	0.0188247	0.0333275	CRMP1
-0.753592	0.000329866	0.000783397	EVC
-0.346789	3.48808e-05	9.44522e-05	DERL2
-0.90474	3.04817998415153e-7	1.04878e-06	SIDT1
-3.138	7.26014808983551e-98	5.12730393970222e-95	c("NDE1", "MIR484")
-1.64309	1.25332190838239e-20	1.42392197925353e-19	MRVI1
-0.0435717	0.797776	0.865046	TMEM38A
0.0892839	0.34526	0.444503	AP1M1
0.912324	1.4677059588512e-25	2.40063403489946e-24	PVR
0.45227	1.50735966978384e-7	5.36695031677469e-7	XRCC1
0.850415	1.14230743122741e-13	7.26253422153674e-13	SCARB1
4.20369	4.55368575212399e-28	8.70688577914852e-27	CYP2W1
1.33078	1.9974898007746e-33	5.4663805260448e-32	MCM2
1.16876	2.02129870479066e-7	7.09228184052919e-7	MOV10L1
1.8943	1.30876329920462e-10	6.28143262292814e-10	PANX2
0.35567	0.00192043	0.0040626	SELENOO
-0.462367	0.10676	0.159745	TP63
-0.0742734	0.458892	0.561776	ALPK1
-0.238222	0.0393877	0.0652083	LLGL2
-1.25467	4.37205224331316e-47	2.93611471665199e-45	PDE8A
1.7649	9.35065423790529e-20	9.96174565598348e-19	CLCN4
1.24745	5.30570264397423e-37	1.85703833708278e-35	NLE1
-0.698201	1.563800878414e-11	8.16900325247381e-11	SDHA
0.154147	0.0462645	0.0754381	SMARCE1
0.999022	1.28204002990804e-15	9.70361361271448e-15	FNDC8
-0.560113	0.000581994	0.00133504	GSDMB
0.00235122	0.980393	0.98591	KDM5A
-1.28545	3.82633319956185e-8	1.44455790201772e-7	ADAM11
-2.04739	1.73182032745695e-39	7.10013903165075e-38	PPP2R3A
-1.73298	9.32950575432828e-21	1.0730279457815e-19	FERMT2
-5.21205	7.70975270109192e-59	1.0582421058621e-56	ABCB11
-3.39802	8.67743905428634e-28	1.63068818210722e-26	DHRS9
-0.899237	0.0923198	0.140363	CD5L
1.27363	1.08739e-05	3.14006e-05	PTGS2
0.355811	0.00098061	0.0021715	IGF2BP2
-0.263664	0.000508669	0.00117689	MAP3K13
0.24038	0.16042	0.229025	ST6GAL1
-0.985607	1.80467e-05	5.06795e-05	TBX21
-0.281213	0.00216004	0.0045338
-0.523775	0.00214521	0.00450612	FRY
-0.258085	0.000715189	0.00161769	PICALM
-0.369331	4.27599118602461e-10	1.95273831947511e-9	NSF
-0.311398	0.110477	0.16467	GLI2
0.044362	0.563336	0.662092	CLASP1
0.78437	1.34382298430963e-9	5.8466447924266e-9	MRPS34
1.27055	5.84510576945571e-15	4.17034057717758e-14	NOTCH3
0.671708	1.29963903493648e-23	1.86515879330477e-22	CLNS1A
1.92555	5.47387528176404e-9	2.24166763082043e-8	PPP2R2C
0.253035	0.100886	0.151994	TEAD2
0.299006	4.5438e-06	1.37182e-05	c("EED", "MIR6755")
-2.33127	1.15844668164808e-22	1.55023674824704e-21	CDHR2
-2.16754	2.18415415774877e-9	9.31029730833214e-9	SNCB
-0.0914578	0.140183	0.2033	TSG101
-0.287441	0.00120005	0.00262255	NCBP3
-1.60415	5.20845313065008e-18	4.82354756300009e-17	ATP2A3
-2.32738	9.34103413956708e-34	2.61179132078598e-32	CA12
-1.52895	3.45572606715344e-42	1.69442801317335e-40	MGLL
-1.00263	1.64435823742225e-12	9.41667143392239e-12	NTN4
0.710502	5.03034684434889e-18	4.66254798743989e-17	BCS1L
0.232216	0.141586	0.205084	NUAK1
-0.524249	2.88439161257412e-7	9.95396998330475e-7	DPP8
0.166352	0.0921288	0.140107	SLC24A1
-0.114816	0.453245	0.556435	ZNF532
-0.283269	0.0440305	0.0721473	SCARF1
0.222096	0.0772662	0.119665	LMAN1
1.07627	1.0419401618294e-39	4.34085555907346e-38	HACD3
-0.995918	1.08251956670493e-7	3.91318263642663e-7	IPCEF1
-1.77505	1.7861948565137e-59	2.51480154300028e-57	ZZEF1
-0.131669	0.890156	0.930668	NOX3
0.829102	2.42050886995699e-14	1.63078014125153e-13	ENO1
-0.328499	0.471577	0.574498	SLC12A1
0.657806	7.14285218965414e-9	2.89402170793186e-8	MYDGF
0.659506	1.18219558059556e-7	4.25582633330241e-7	ANO8
0.546884	3.98379394261592e-7	1.35399e-06	TUBE1
-0.192706	0.0647358	0.102167	ARHGEF10L
-0.792621	7.21969e-06	2.12576e-05	TXK
-3.10858	2.55968061728455e-21	3.07400371663251e-20	WSCD2
-0.134077			KCNQ2
-3.89467	6.64521517934657e-44	3.64164445360286e-42	TACR2
-0.0582546	0.530399	0.631689	ACTR6
1.17609	5.64076169835182e-22	7.12392246103353e-21	TIPIN
-1.58282	8.1602960240159e-38	3.00763233760572e-36	SRI
-0.6345	6.09507288408233e-12	3.30663934211906e-11	EIF4G3
0.994863	9.74458997307909e-32	2.37438295248325e-30	NUP37
0.114318	0.595317	0.692228	SEMA3A
1.3489	1.28765791752618e-43	6.86740433334973e-42	GTSE1
-0.518374	0.000492835	0.00114267	SEMA3C
-0.971961	3.48620329114159e-16	2.76684606318516e-15	TTC38
-1.29617	2.16377632228402e-37	7.76582869242032e-36	ACAT1
-1.12045	1.98524085367622e-29	4.13735154778995e-28	GRAMD4
2.41661	3.72455745683653e-54	3.75768370518536e-52	CELSR1
2.40089	2.68900002038161e-13	1.65972025503847e-12	WNT8B
-0.00164108	0.987345	0.99083	ZNF638
0.0915808	0.404415	0.507181	SLC25A40
-0.352129	7.50151e-05	0.000194759	TIMM21
-1.33673	9.01207e-06	2.62508e-05	ADD2
1.10599	0.00457613	0.00908092	FGF4
0.62212	8.76493151223018e-8	3.1965791370524e-7	RASAL2
-0.0556907	0.547247	0.647108	VPS9D1
0.319035	0.00678878	0.0130609	ZNF37A
0.145523	0.0226629	0.0394747	MARK3
-0.227868	0.00118753	0.00259662	SLC25A3
0.218193	0.0705128	0.110275	FNDC3B
-0.896513	3.28996848390599e-17	2.83795429543554e-16	FOSL2
-1.85329	0.0132734	0.0242243	CACNG5
3.49983	1.84651270541776e-17	1.62613445936086e-16	CACNG4
-0.925313	3.57436576042949e-11	1.80640788534356e-10	FRYL
-1.09659	1.56213728920588e-46	1.0103359430601e-44	TMEM131
1.64569	1.21414430693622e-13	7.69913434084129e-13	FSCN1
-0.117106	0.249195	0.33656	ACTB
0.751458	5.02137804087388e-9	2.0635660384046e-8	MOCOS
-1.18035	3.12108276651616e-20	3.44231057971478e-19	PLD1
0.414337	0.424817	0.527764	ATP12A
1.86154	2.35225762634322e-51	1.98833884994333e-49	WDR62
-0.35504	7.2337e-05	0.000188118	DLG1
-0.140971	0.0175502	0.0312494	RAB7A
-0.451044	1.45553e-06	4.64788e-06	BCAP29
0.424427	0.0136591	0.0248547	SEC31B
0.377767	1.66206184824396e-12	9.51432083765331e-12	SART3
-1.19753	5.31793499529428e-13	3.19543161388713e-12	ARHGAP15
0.550691	0.00277384	0.00571258	TUBA3D
2.37347	1.50138149380815e-7	5.34641266166913e-7	PAX2
-0.506796	1.44346939421771e-8	5.68583581281187e-8	EXOSC7
-0.777527	8.80026102933899e-17	7.34518165136555e-16	KIFAP3
0.144754	0.0100573	0.0187615	MKRN2
0.998922	7.05017631562472e-35	2.13189931046923e-33	MCM6
0.789175	1.60553478315161e-18	1.55393337787525e-17	REXO2
-0.067896	0.41591	0.518597	RBM7
0.0477269	0.628909	0.723279	RBMS2
-0.20205	0.0123716	0.0227139	BAZ2A
0.0894775	0.299113	0.393775	PTPN23
-0.173667	0.178071	0.251039	MLH1
0.350222	1.04582e-05	3.0246e-05	UNG
-1.9452	4.99982781628625e-53	4.6778303582032e-51	FMO4
-0.406988	9.30825964615048e-9	3.73028973884628e-8	KLHL20
-0.089557	0.697342	0.78328	RGS11
-0.794104	2.70849316182487e-14	1.81836984948886e-13	SLC46A1
-1.25	3.64181689541018e-31	8.51819415504434e-30	PLXNA2
0.968124	7.39099601229002e-24	1.0787405046471e-22	SPAG5
-0.955657	1.31881026949571e-36	4.49730735670865e-35	ANKRD13A
-0.433642	8.51755e-05	0.000219408	TPD52
-1.85775	8.30437815823178e-40	3.4663060251319e-38	ACACB
0.366076	0.000642398	0.00146409	TRAF4
-1.73093	9.94079625437284e-27	1.74806307146172e-25	PAG1
-0.105314	0.102568	0.154246	GPATCH1
-0.530573	1.67892e-05	4.73442e-05	ICAM3
-0.292432	2.45217e-05	6.76393e-05	NT5C2
-0.698742	3.13354068976523e-7	1.07654e-06	c("MCAM", "MIR6756")
0.471278	0.00032934	0.000782277	GPC4
-0.615946	9.1105e-06	2.65287e-05	MBNL3
0.0487784	0.670678	0.760403	CAMSAP3
-0.0648174	0.765766	0.840543	RAP1GAP
0.485227	3.945e-05	0.000105986	XAB2
0.504514	4.31327017453141e-7	1.46075e-06	c("ARHGEF1", "LOC100505585")
-0.226904	0.0210491	0.0369001	STXBP2
-0.123535	0.111692	0.166278	MAP2K7
-2.832	4.46492e-06	1.34907e-05	NMRK2
-0.382245	4.19897e-05	0.000112485	DGKD
1.17783	4.20711367956822e-7	1.42668e-06	CTTNBP2
-3.24455	2.55509868073302e-10	1.1928515922228e-9	ACTL6B
-0.47006	0.00324544	0.0066123	RARB
-0.14356	0.108035	0.161431	c("TOP2B", "MIR4442")
-0.0762003	0.388748	0.491078	TM9SF3
0.338255	0.00218503	0.00458251	NFKB2
1.58004	1.43957365761214e-45	8.74246493373162e-44	UBE2T
-2.66748	7.88274098793272e-46	4.8613196746144e-44	PPP1R12B
0.690872	2.22166067420315e-12	1.25681698037027e-11	DNAJC10
0.0550672	0.460596	0.563547	GTF3C1
-0.736071	2.36915669297458e-19	2.44027040598882e-18	IL4R
-0.275789	0.0027381	0.00564403	USP33
-1.8762	1.205122488148e-14	8.33214799716534e-14	PAK3
0.385717	0.295326	0.389481	CAPN6
-1.15571	0.00147645	0.00318212	DCX
0.67764	2.0607838781275e-16	1.6675934741765e-15	SNRPA
-1.49592	0.000187686	0.000461582	SPAG6
1.388	2.58781961322222e-28	5.02930623988229e-27	EXOSC5
0.0890395	0.156519	0.224098	DYNC1I2
-1.18256	1.77036134094515e-10	8.40019957462336e-10	APBB1IP
0.00460387	0.962714	0.974001	LRCH4
0.192976	0.0643775	0.101656	FAM76B
-0.794523	5.50614398431562e-12	2.99828405045695e-11	SIRT6
3.59023	8.14383e-06	2.38296e-05	TYR
-0.00965139	0.906678	0.940469	POLD3
-0.523396	0.0763236	0.118356	ACTN2
-0.524221	3.41927211730708e-12	1.89730387692825e-11	CAPZB
0.360757	0.00112301	0.00246501	GPR137B
-1.24806	3.76234041210713e-9	1.56758813668782e-8	NAALAD2
0.0952213	0.34525	0.444503	JADE1
-0.160528	0.0670394	0.105381	SLC25A43
-0.239574	0.00378977	0.00763288	UBE2A
-1.17244	7.36105019098921e-12	3.96522150172669e-11	FGFR1
0.467874	0.00684444	0.0131611	FKBP6
2.13527	1.11550606505818e-9	4.88728722880102e-9	SMC1B
-1.671	5.59625158815419e-15	4.00061178839052e-14	FBLN1
-2.0464	1.3725849483688e-39	5.67516567981834e-38	ITGA8
-0.00507259	0.981707	0.986823	CST7
-1.48804	9.20126797396338e-10	4.0638160127896e-9	MAP2
-0.0854836	0.553544	0.65283	PIAS2
-0.944002	3.39167e-06	1.04026e-05	AMPH
-0.322246	0.00098552	0.00218182	ARAF
-0.151371	0.066362	0.104436	MCCC1
0.650025	9.84359e-05	0.000251715	LAMP3
3.27982	2.27297185748581e-44	1.28418510647579e-42	FAP
2.35546	1.27225713611417e-70	3.71380339745966e-68	NEBL
-0.524398	5.86414504607186e-7	1.95454e-06	ACER3
-0.101409	0.186452	0.261449	UBE2K
-0.474403	1.88689e-06	5.95671e-06	PIK3C3
-0.144126	0.355107	0.45552	N4BP2
0.592244	5.64426e-06	1.68454e-05	TIGAR
0.687877	1.11559499714233e-20	1.27505723165947e-19	TULP3
0.0720341	0.372072	0.473578	SYNJ2
-2.03247	3.35959975352483e-21	3.99520463899614e-20	ADCY2
0.0521829	0.522685	0.624507	PPP2R5C
0.890301	8.24621760933035e-30	1.76734647206137e-28
-1.30767	0.000920309	0.00204551	RBFOX1
-0.206066	0.00119026	0.00260233	GNB1
0.964252	4.59546610426221e-7	1.55116e-06	c("HOXA9", "MIR196B")
-0.228212	0.21905	0.300716	EDN1
0.20326	0.00476192	0.00941844	MLLT10
-0.0737618	0.555017	0.654228	ZCWPW1
-4.29198	3.49993581113841e-34	1.00227723627538e-32	ADCYAP1R1
5.65104	1.88387522414014e-20	2.10857261155931e-19	FGF20
-1.38294	1.36328777782559e-9	5.92779728300607e-9	P2RY10
-2.18044	7.16009298095231e-32	1.75833893025226e-30	ITM2A
0.227468	1.83353e-05	5.14372e-05	c("NRDC", "MIR761")
0.161636	0.0846172	0.129829	VDAC3
-0.176988	0.128166	0.187813	PCM1
-0.00705915	0.943666	0.963021	TNRC6C
0.0894409	0.362305	0.463003	CBFA2T2
0.39557	0.193173	0.269672	BRINP1
-0.0847204	0.413701	0.516401	ITCH
-1.0121	1.45226874358074e-20	1.64227890512465e-19	PKD2L2
-2.65022	2.93001085609906e-67	6.9347813700083e-65	TP53INP2
-0.275941	0.00383313	0.00771383	SDF4
1.53461	9.80202849454814e-9	3.91950751164987e-8	MYH7B
4.16993	3.1939103411717e-8	1.21628594710858e-7	BPIFB2
2.12643	7.18704345109428e-24	1.05002297147018e-22	TP73
-0.1632	0.0627655	0.0993116	TOLLIP
0.237887	0.000407421	0.000954894	UBE2D4
0.338532	0.0540515	0.0866955	CLUL1
-1.34194	1.41305550637317e-9	6.13627376793172e-9	RUNX1T1
-0.881906	1.43450455132179e-10	6.86536411456727e-10	CDH17
0.357599	0.000242506	0.000587657	THOC1
0.0166005	0.887394	0.928978	FKBP7
-0.534533	0.029403	0.0499984	OSBPL6
0.739701	0.00244355	0.00508039	SLC1A3
0.359368	1.37167689068266e-9	5.96368228928914e-9	XRCC5
-1.2464	1.04911076697083e-23	1.51655213082155e-22	LXN
-0.865729	2.92358e-06	9.03399e-06	SP140
-0.385827	5.84643577724581e-9	2.39088481313613e-8	MKNK1
-2.78355	2.06233821411821e-38	7.92118781082282e-37	TNS1
0.134191	0.226398	0.309502	c("REXO1", "MIR1909")
0.176376	0.00989354	0.0184792	SAR1A
-1.94419	3.50287069511348e-59	4.83838158537031e-57	CDC14A
0.0204801	0.88017	0.923646	RAPGEF3
-2.38558	1.23474641241772e-52	1.11935002927789e-50	CEACAM1
0.440047	2.93286790029448e-8	1.12195137062986e-7	SENP1
1.6366	0.00163399	0.00350046	DUSP13
-0.18923	0.0546782	0.0875787	CIC
0.206227	0.181452	0.25514	LIPE
0.299818	0.0132728	0.0242243	FDFT1
1.63744	5.96862879246673e-33	1.57625078592852e-31	PAFAH1B3
-0.327393	0.0065007	0.0125502	OPHN1
0.212614	0.805422	0.871028	AFM
0.389869	5.74813e-06	1.71356e-05	KIF22
-4.98483	7.47753787061889e-55	7.90848969089176e-53	SCGN
-0.332489	0.000787377	0.00176909	CARMIL1
-1.45163	2.59348121312187e-36	8.63560215952502e-35	PGM1
0.169135	0.00498917	0.00982708	DDX1
-0.583776	3.4636874890939e-12	1.92097555918259e-11	DNM2
0.583485	1.07635e-06	3.48794e-06	EPB41L2
-1.06862	0.00361689	0.00731304	RIMS1
-0.118037	0.564025	0.662634	MOXD1
-0.256439	0.004827	0.00953346	STX7
0.254022	0.000429869	0.00100434	RABL2B
0.30201	0.00296458	0.00607796	KEAP1
0.638781	0.0926871	0.140843	DDX43
-2.18157	1.72630346575896e-48	1.24938716614416e-46	PTPRH
1.0061	0.0253196	0.0436612	DCT
0.691905	4.59495094231389e-15	3.30966477973608e-14	SLC35C2
-0.491016	9.77243e-05	0.000250056	CRYBG3
-3.96386	8.32137485017451e-21	9.6111769767803e-20	EPHA6
-2.08328	8.81791048672522e-15	6.17761645714801e-14	SCTR
0.50356	0.000151915	0.00037846	RFX3
0.621026	4.26156e-06	1.29097e-05	RIF1
-0.0742832	0.432839	0.535571	RAB21
-4.59386	1.01194311753562e-51	8.79145661595526e-50	SLC4A4
-0.606918	1.25729691679293e-11	6.62478974713542e-11	SMARCA2
1.25392	0.0161954	0.0290188	RDH8
0.766565	2.38151e-05	6.57856e-05	SESN1
-0.139026	0.444397	0.547459	MID2
0.163476	0.811856	0.875953	PIH1D3
1.18407	5.13852198559e-12	2.80857974860871e-11	COL5A3
-0.104566	0.253567	0.341719	SRCAP
1.11122	8.72991098109169e-49	6.41355507077317e-47	PUM3
1.40129	0.00245369	0.005101	CPB2
-1.83938	1.4695171259013e-20	1.66006906281513e-19	CHRNA3
0.217251	0.32882	0.426662	KCNN2
-0.0849594	0.277701	0.369497	CNOT4
-0.79052	3.73453229626964e-32	9.36005902257942e-31	PSEN1
0.614061	7.38638077425676e-20	7.9327954030318e-19	CPOX
0.00473529	0.957169	0.97085	CLDND1
1.15669	2.66807964073239e-12	1.49601309005856e-11	MOK
0.702589	1.29402143765718e-16	1.06483786260585e-15	HSP90AA1
1.25363	5.94943945694467e-25	9.30697234947407e-24	RBL1
0.666473	1.82427729337178e-15	1.36054855335678e-14	DLGAP4
-0.511499	0.0256345	0.0441507	IGSF9B
0.0304823	0.990702		CFHR2
0.522906	0.000605984	0.00138651	CROCCP3
0.828139	1.83626518557452e-12	1.0473193619326e-11	NDC80
-0.485955	9.28205125283517e-8	3.37449266154634e-7	AP4E1
-0.474572	5.1579e-06	1.54656e-05	RSBN1
-1.15139	1.45412701514729e-27	2.70362655988277e-26	MAGI3
2.39404	1.49279059629774e-28	2.9363579986295e-27	CXCL2
3.29618	3.4515836773469e-13	2.10694329982311e-12	AFP
-0.729098	0.00609614	0.0118271	COL4A4
1.82179	1.9892670163625e-42	9.85317257674758e-41	TCF7
-0.574343	1.35882313350776e-8	5.36496210313533e-8	OSTM1
2.26841	3.19187149852441e-7	1.09538e-06	CDH7
-0.0441988	0.856724	0.907261	IMPG2
0.113482	0.277818	0.36964	PCNP
-0.229181	0.00069331	0.00157104	EXD2
-0.239871	0.00176365	0.00375472	ARG2
-1.62808	8.52023577208038e-23	1.15179698523097e-21	MEF2C
-1.10944	4.85020393214361e-7	1.63262e-06	PTPRC
0.105803	0.76612	0.840779	CACNA1S
3.86507	1.45714780375304e-40	6.37389348003304e-39	PKP1
0.139888	0.0443639	0.0726365	UBA5
-1.07852	2.04112938118403e-16	1.65260523455111e-15	STK17B
-0.128534	0.155515	0.222827	CDC14B
0.106165	0.285224	0.378094	ZNF510
3.23773	2.00403991942023e-10	9.45468073609892e-10	LRP2
0.093408	0.48438	0.587157	ZNF506
0.718766	5.90711393450648e-13	3.53007903284155e-12	JMJD4
0.496958	5.95199858470526e-13	3.55641662158712e-12	DUSP12
0.21367	0.0133088	0.0242803	AACS
-0.311674	1.60893e-06	5.11647e-06	KIAA0141
-5.81433	1.59458759986329e-19	1.66755702525947e-18	SLC13A1
0.279623	0.0283212	0.0483477	CADPS2
-0.998909	3.72880688903158e-7	1.27058e-06	PCDHB4
-0.321251	0.198822	0.276395	PCDHA6
-0.610452	9.84189e-05	0.000251686	PCDHGA2
0.168899	0.0766206	0.118749	HSPB11
-0.537382	3.5283443164595e-8	1.33747800398663e-7	PHLPP1
-1.6807	1.11756358519049e-51	9.67067967216415e-50	ATP8B1
-0.50623	0.0165407	0.0295879	IL12RB2
-0.67977	3.37735290538179e-9	1.41377413303104e-8	SMARCD3
0.218889	0.000884937	0.0019714	WDR70
-0.999148	4.63876e-06	1.39914e-05	FYB
2.19186	1.98807822805894e-9	8.50845404103104e-9	MPP4
-0.831706	1.0374636548576e-18	1.02127660952327e-17	STRADB
0.194742	0.0300479	0.0509853	BZW1
-2.32516	4.49756063509693e-17	3.84179067437289e-16	PGR
-1.10337	7.94262064665661e-10	3.53071662573103e-9	C1QTNF3
-0.829622	2.71801930561671e-12	1.52227159523834e-11	ME2
-0.113445	0.186254	0.261188	C5orf22
-0.0825126	0.410009	0.512845	CCNT2
-0.360172	0.00531462	0.0104208	FAM135A
-2.82988	2.01261227416364e-16	1.63072244701201e-15	COL19A1
-2.73155	4.6253014185524e-35	1.41426988765877e-33	EPB41L3
0.191334	0.142363	0.206081	COBLL1
-0.0163311	0.856351	0.907064	DLG3
-2.15068	8.29455822922949e-12	4.44971240657979e-11	KCNK2
-1.61146	4.22747433668809e-13	2.55951591961041e-12	SERTAD4
1.48366	3.54819951118422e-30	7.79144753243291e-29	TRAF5
0.419308	1.3395e-05	3.82568e-05	MRPL22
0.737243	1.00104979313891e-25	1.649058173152e-24	GEMIN5
-0.181187	0.746013	0.824435	OPRK1
-0.908279	6.31253335021131e-31	1.45168374617832e-29	NFE2L1
0.784886	8.76300811310498e-7	2.86919e-06	SEMA5B
0.226953	0.00181023	0.00384789	GSK3B
0.215796	0.0209156	0.0366852	ITGB5
-0.348939	0.000384403	0.000904576	ERC1
0.584016	9.05685844853287e-12	4.84559633464639e-11	XPO1
-0.709561	0.343822	0.443009	LINC01587
-0.121155	0.151077	0.217268	RNF13
0.305794	0.4517	0.554802	TRPM3
0.929267	1.48864286703629e-39	6.13186421223432e-38	PALB2
-0.0364678	0.704056	0.788884	DOPEY1
-0.259198	0.000396416	0.000930895	LYRM2
-0.227239	0.0166277	0.02973	BCKDHB
-0.0714689	0.501781	0.604147	KAT6A
-0.0727986	0.452411	0.555581	ZCCHC6
-0.349562	0.00223174	0.00467153	ULK2
0.555386	2.07767324706238e-13	1.29314855431234e-12	GRHL2
0.306461	0.00116882	0.00255878	TNPO1
0.65252	3.29294542310779e-10	1.52045669404405e-9	PLOD1
-0.643215	0.00379696	0.00764526	P2RX5
-0.119818	0.230131	0.314047	ITGAE
0.778939	3.27969808284783e-17	2.83021009569522e-16	DIS3
0.675746	6.36567841997558e-9	2.59160944023292e-8	PIBF1
0.0351245	0.715399	0.798758	TDRD3
2.28621	5.83711670566211e-8	2.16706793347568e-7
1.39289	2.47450979515815e-38	9.44628473328636e-37	NUFIP1
0.256936	0.0269352	0.0461906	PDS5B
-0.247098	0.148887	0.214552	OXCT1
0.14532	0.160421	0.229025	RRAGB
6.90382	1.07762017070617e-37	3.93745564954421e-36	EPYC
-0.682373	5.49054150241868e-10	2.48202405765955e-9	CYLD
1.03277	2.55649663783688e-14	1.71896132961188e-13	SLC27A5
-0.115328	0.142405	0.206127	ZNF324
-1.50592	8.50106994759355e-19	8.41953966806901e-18	ZNF671
0.220259	0.0216894	0.0379225	ZNF416
-0.0332667	0.767888	0.841894	ZNF586
0.0769052	0.303406	0.398576	ZNF446
-0.453168	0.0133947	0.0244203	ZNF264
1.03865	2.81225765566818e-12	1.57263746757454e-11	RPS5
0.460487	0.000607156	0.00138897	FAT1
-0.0571083	0.221019	0.303105	YTHDC1
-0.639366	5.46476552742338e-12	2.97686269449814e-11	CHMP2B
-0.448757	1.15354025967196e-7	4.15677012673826e-7	SMAP2
0.291101	0.000404233	0.00094798	PPIE
-0.222035	0.0114679	0.0211702	ZMPSTE24
0.0576524	0.213654	0.294203	STARD7
0.242406	0.000679336	0.00154137	NOA1
0.126669	0.266707	0.356722	REST
0.498924	0.0215506	0.0377038	HAL
-0.179888	0.0342597	0.0574222	SSH1
1.18881	8.60586405549237e-19	8.50985464168449e-18	GSTP1
-0.776382	5.63757016773962e-27	1.01083803179626e-25	APLP2
0.17881	0.299633	0.394352	FAM234B
4.19436	3.60548518289072e-16	2.85892383589376e-15	SLCO1A2
0.259472	1.70167e-05	4.79523e-05	WBP11
0.582615	6.37128490166347e-11	3.14088134096191e-10	EIF3I
-0.0121229	0.966509	0.976545	NKAIN1
0.579951	0.000607692	0.00138993	COL16A1
0.260216	3.15542e-05	8.59439e-05	TXLNA
-8.20347	1.77114808284649e-61	2.8944880634367e-59	APOB
-0.916907	3.76671217356563e-25	5.97569779825162e-24	NCOA1
0.227185	0.00044385	0.00103523	AGBL5
-0.115227	0.542904	0.642944	EFR3B
0.26288	0.0560706	0.0896351	KIF3C
-0.0881688	0.165194	0.235042	RAB10
1.87255	2.68820525389232e-9	1.13604628169992e-8	GCKR
-0.929043	3.70061397737846e-51	3.09818515513372e-49	HADHA
-0.670697	3.05729e-06	9.42721e-06	MAPRE3
1.37885	3.46930968752484e-44	1.94254723756985e-42	CAD
-0.516255	1.98673166096476e-8	7.72910106681501e-8	CD59
0.560493	3.2546e-05	8.84911e-05	CD82
0.158785	0.161679	0.230587	BCORL1
0.367455	0.00672914	0.0129564	ATRX
0.145834	0.0429463	0.0705449	AK6
-1.61972	2.78337421054278e-9	1.17422510051861e-8	FCN1
0.10404	0.248199	0.335359	MYNN
-0.0693772	0.532812	0.633769	MECOM
0.0619422	0.563412	0.662146	SCAMP1
0.309989	0.000109194	0.000277684	PREP
-0.0374269	0.75233	0.829509	HACE1
0.558661	3.10553741195507e-10	1.43771475068582e-9	SEH1L
-0.367716	3.76479e-06	1.14771e-05	WDR47
0.0511952	0.577496	0.675705	WDFY1
1.6756	4.17042213809214e-34	1.18806833922253e-32	OVGP1
-0.746155	3.2918956004399e-12	1.82894227586425e-11	SLC25A24
0.129041	0.0454989	0.0742865	MAP3K4
0.374508	0.00261537	0.00540887	PILRA
-1.88044	3.87642533140153e-33	1.03369768307398e-31	IGSF9
-1.97791	1.95771108851244e-15	1.45683782667583e-14	ABCB1
-0.10583	0.358268	0.458835	ZNF213
-0.537894	0.00120428	0.00263087	AKR1B1
0.266654	0.00883112	0.01665	CPNE3
0.247819	0.000256749	0.00061949	RRN3
0.0116645	0.864741	0.912805	CTTN
2.63851	3.72020641332942e-17	3.19836948780762e-16	WNT11
0.0882164	0.189678	0.265385	MTIF2
-0.126012	0.243825	0.330233	DDHD2
-0.213414	0.11426	0.16965	TTC39A
-0.315196	0.000519703	0.00120039	EPS15
1.0679	1.93954757463703e-20	2.16977593518286e-19	ORC1
-0.218544	0.0309503	0.0523886	MGST2
0.333623	2.89755e-05	7.92851e-05	CHERP
0.341379	4.9847853027689e-9	2.04923302288085e-8	ATG16L1
0.363338	7.26038038050756e-7	2.39601e-06	USP40
0.595517	5.21434811325018e-15	3.73247419465052e-14	POMGNT1
1.53073	3.3203959311102e-47	2.24362432468505e-45	RAD54L
-1.0933	4.59746594539826e-32	1.14638179889071e-30	MAST2
0.503131	1.56459290131262e-12	8.98220332724197e-12	DNAJA1
-0.649197	2.47678534303894e-14	1.66715638786015e-13	B4GALT1
-0.375172	3.35274e-05	9.09954e-05	CHMP5
0.0641855	0.266721	0.356731	NFX1
1.9152	9.6815504946051e-14	6.18946371669994e-13	AQP6
0.677783	1.23051652459142e-14	8.49832753087693e-14	DIMT1
0.539451	8.1915681669812e-10	3.63537725299905e-9	c("IPO11", "IPO11-LRRC70")
0.82041	3.13398e-05	8.54128e-05	c("FOLH1", "FOLH1B")
0.395883	1.26811127465381e-8	5.02175276042251e-8	EIF2AK1
-0.419272	0.111432	0.165941	NME8
1.01947	4.72933918859337e-9	1.94824391487204e-8	EPDR1
0.913462	5.91526167658767e-8	2.1944052170725e-7	SNX10
0.5151	4.99324719219024e-14	3.27052089090863e-13	SEPHS1
0.23923	0.031817	0.0537062	MRPL28
2.11019	9.21788e-06	2.68307e-05	HBQ1
-0.0421991	0.629904	0.724214	ITPKC
0.665949	0.000906597	0.00201668	CEACAM6
-0.323797	0.143348	0.207301	FAT2
0.0225742	0.661748	0.752723	RBM22
0.458922	3.65482768546384e-7	1.24683e-06	TMED2
-0.262431	0.184835	0.259436	ERO1B
-0.393759	1.81702e-06	5.7469e-06	ZFAND6
-3.41075	2.01210658652582e-39	8.20317495322342e-38	HSD17B2
1.03908	6.51773672436393e-25	1.01669262633772e-23	TXLNG
2.94897	1.61645997338317e-28	3.1753394524251e-27	PPEF1
-0.616837	6.23632e-06	1.8514e-05	LAT2
0.432457	9.97308e-06	2.89193e-05	HUWE1
0.392288	1.93463761808209e-9	8.28946499122637e-9	ZW10
0.190222	0.000289074	0.000692569	ALG9
-1.57766	4.44388350194828e-9	1.83687230261784e-8	MYBPC2
3.08142	2.96132672384745e-37	1.05504191969393e-35	NOX4
-0.430275	9.96092635941037e-9	3.97946278807612e-8	ACOX3
-0.146703	0.0600307	0.09536	MTMR2
0.0878232	0.423259	0.526097	PPP1R15A
-0.561286	0.000533954	0.00123155	HSD17B14
1.17963	1.88601474353025e-11	9.78216554847377e-11	c("TRIP6", "MIR6875")
-0.99999	3.5975e-05	9.71747e-05	ACHE
0.151391	0.158409	0.2265	FTL
0.472853	1.46092757002209e-10	6.98800246678908e-10	SRRT
0.328872	0.00256154	0.00530557	BAX
-0.161499	0.0392502	0.0650052	NLK
-0.805299	2.68857197499234e-22	3.47261983767004e-21	PIGS
2.40171	1.05517661017168e-31	2.56677572516541e-30	ADAMTS2
2.33545	2.56097e-05	7.04806e-05	TMPRSS11E
-0.0267773	0.677381	0.765941	ATXN7L3
0.316382	0.000105479	0.000268737	PGS1
0.0952653	0.264571	0.354375	PSMC5
0.159992	0.00402646	0.00807098	UIMC1
0.39973	0.0176504	0.0314137	CETP
0.220682	0.28301	0.375534	MMP2
-0.0529939	0.885487	0.927536	MT3
0.762368	7.92076291935693e-8	2.9012759343062e-7	LPCAT2
-3.53611	3.14140564895529e-48	2.23657866252287e-46	GNAO1
0.619567	3.41554141573357e-36	1.12445786788955e-34	OGFOD1
0.0273597	0.755686	0.832309	SH3BP2
0.845942	2.41479614156803e-36	8.06516123987016e-35	NOP14
-0.859779	8.04185131753417e-58	1.01184052238377e-55	ADD1
0.336642	0.000718095	0.00162401	L2HGDH
-0.210779	0.074059	0.115221	TXNDC16
0.24377	0.000944681	0.00209681	C14orf166
0.694991	8.21693577586871e-7	2.69725e-06	NID2
-0.106775	0.17013	0.241171	GMCL1
0.0192805	0.73909	0.819099	SF3B2
-0.0516057	0.592919	0.689972	KLHL42
0.299289	0.00385844	0.00776129	GNAS
0.176964	0.0262966	0.0451893	DNM1L
0.224898	0.315114	0.411709	PTHLH
1.44226	6.55478283149848e-7	2.17331e-06	PHACTR3
0.378337	3.20062e-05	8.711e-05	ERGIC2
1.02287	2.58267e-05	7.10466e-05	TFAP2C
1.54995	6.53960140885129e-47	4.34511361590231e-45	AURKA
-0.49939	0.0130047	0.0237715	CASS4
0.534795	5.7887e-05	0.000152386	PIR
-0.433242	1.52918e-05	4.33404e-05	AAMDC
-0.477382	0.000127194	0.00032037	RFX2
0.320475	1.08769e-05	3.14049e-05	METTL2A
2.89257	2.14484919890563e-46	1.37502733562638e-44	SULT2B1
0.0983599	0.310747	0.406779	ALG6
0.202915	0.0242327	0.0419472	CNOT3
0.644057	0.0184175	0.0326675	GP6
0.276087	0.0200891	0.0353588	PTPN4
0.659089	3.66678694868106e-19	3.72428516202619e-18	DDX18
0.421151	2.0591588565668e-8	8.00020671638277e-8	c("KHSRP", "MIR3940")
-1.75579	4.29229288485823e-68	1.07395620717944e-65	GNA11
-1.93669	1.20779581647122e-46	7.89321606268788e-45	ASAP3
0.383647	1.91434e-05	5.35498e-05	EDEM2
1.55712	2.58593484506592e-29	5.35355759461259e-28	DNMT3B
-0.774472	4.61787e-05	0.000123066	REM1
1.78588	3.71719726077018e-63	6.93226374197978e-61	TPX2
2.7757	1.90365427943838e-29	3.97110082322482e-28	FER1L4
1.32757	4.22734384507571e-28	8.09173276567883e-27	PDRG1
0.00639411	0.960345	0.972494	EPB41L1
-2.95912	7.79410903196453e-16	6.01044131866148e-15	SLC15A1
0.0635522	0.549314	0.648991	DOCK9
0.739882	1.54420572597311e-12	8.87214170285509e-12	ANKRD10
1.235	1.03672391158e-27	1.94074361660718e-26	TGDS
-1.4249	5.06607833778939e-10	2.29654525415101e-9	DOCK3
-0.904208	1.82960782024425e-14	1.24434930129256e-13	C3orf18
-0.420068	4.22118773662968e-7	1.43112e-06	COQ9
3.75193	1.67593348730755e-17	1.48129540584903e-16	TMEM40
0.967951	3.43812333510757e-27	6.25692719663425e-26	KIF9
-1.08491	3.49799697314733e-8	1.32689331600302e-7	ARHGAP28
0.773449	4.5248960769744e-12	2.48466390301481e-11	CRLS1
-0.0642452	0.990696		DEFB127
-0.544158	5.97781544814417e-12	3.24745195052656e-11	PPP1R13B
-0.396356	0.00159852	0.00342866	ATRN
2.31862	7.50103206156821e-60	1.09116342142135e-57	SMOX
-1.7748	6.21495595912231e-15	4.41479658705596e-14	SIGLEC1
-0.140899	0.123996	0.18232	c("FKBP1A", "MIR6869")
-0.0602914	0.486268	0.589002	NSFL1C
4.11569	7.18455068858903e-63	1.28927351004328e-60	SLC4A11
-1.64039	2.20964600767847e-34	6.43953655175986e-33	C20orf194
0.766607	3.41983249759461e-14	2.27541413707249e-13	ZNF343
-0.882525	1.0251e-06	3.33198e-06	EBF4
1.50987	2.48308806497805e-15	1.83222942388151e-14	CPXM1
-0.584413	3.11411780203942e-8	1.18755236091359e-7	MAVS
2.11364	3.62763159023135e-36	1.18980881505521e-34	LZTS3
-0.306639	0.485822	0.588622	F11
0.578939	4.07272611694397e-11	2.04481579814825e-10	XRN2
-0.275476	0.0586323	0.0933317	KIZ
-0.0277138	0.652631	0.744868	DYNLL1
4.60646	9.80763916031613e-83	4.33775038660204e-80	TESC
0.308978	0.00104247	0.00230068	SNX5
0.644278	2.32554925460292e-14	1.56897534147987e-13	RPL6
-0.690814	0.000516647	0.00119383	SIRPG
0.412457	2.86269397385174e-9	1.20629312230846e-8	MAPKAPK5
-0.875615	1.12205e-05	3.23607e-05	P2RX7
0.534331	2.13396e-05	5.9284e-05	ESF1
0.33227	0.00252795	0.00524393	RBBP9
0.525857	4.3506573988609e-19	4.39864013483535e-18	ANAPC5
-0.303418	0.00672281	0.012946	SLC23A2
-0.542718	4.22826233968128e-11	2.11889493184617e-10	SLC8B1
0.203159	0.0447395	0.0731776	TMEM230
0.420918	0.00193907	0.00409888	DZANK1
0.464986	3.58077590834487e-14	2.37917835998162e-13	c("KDM2B", "MIR7107")
0.350193	0.126867	0.186191	CFAP61
3.68726	1.86549534252963e-11	9.68032461104556e-11	LHX5
0.667551	7.97817813443006e-12	4.28661720888322e-11	TASP1
-0.446266	0.000416275	0.000974082	OAS1
0.478977	1.69477022937578e-9	7.30673584712957e-9	GCN1
1.06463	2.98745481043891e-15	2.19256949932749e-14	RPLP0
-0.346343	1.37352e-05	3.91643e-05	PXN
-0.892545	1.01140863107827e-10	4.90209633832111e-10	SIRT4
-2.51659	7.4520384598878e-16	5.74969085470744e-15	RPH3A
-0.862101	6.87141553309764e-15	4.8637536458489e-14	KIF16B
0.999116	1.80572876713536e-22	2.36794368966125e-21	TRMT6
-2.95283	9.32386223257167e-16	7.14731498101161e-15	CHGB
-0.0782473	0.379336	0.481285	PEBP1
4.25896	6.14182916503629e-8	2.27498631097436e-7	TBX5
0.0596362	0.261599	0.350984	BRAP
-0.123161	0.139947	0.203006	ERP29
-3.56359	1.90791161040398e-22	2.49447052174227e-21	NOS1
0.615769	5.81455413843678e-14	3.78637816040442e-13	FUS
0.238197	0.0144764	0.0261981	IGBP1
2.0952	5.18416573114494e-53	4.82965703625346e-51	FXYD5
-0.136623	0.221542	0.303736	ZNF302
1.51578	2.57039336952061e-43	1.33825498308953e-41	GRAMD1A
-1.4874	3.5135480238108e-18	3.29854660743095e-17	c("FXYD3", "MIR6887")
-0.619169	6.49562245560866e-7	2.15435e-06	HEPH
-1.22537	3.95187601544774e-11	1.98618966038102e-10	CDIP1
0.693854	8.19155457857174e-10	3.63537725299905e-9	CMTM1
1.93288	5.12188238302829e-15	3.6698861401289e-14	KCNH4
0.175963	0.00774963	0.0147546	GANAB
-0.389074	1.23901e-06	3.98524e-06	GMIP
0.430525	0.000968862	0.00214743	RBM41
1.54531	3.90475902725783e-41	1.76443528139847e-39	BIRC5
-0.834367	0.000109804	0.000279123	LAG3
0.346428	7.77366e-05	0.000201323	MLF2
1.89922	4.57549696205265e-38	1.71820505986653e-36	OTUB2
-0.0557749	0.346461	0.445735	DDX24
0.736732	1.19805031854826e-17	1.0723187090751e-16	ZBTB25
-0.283252	0.000123083	0.000310677	NECAP1
0.918409	1.7690562601287e-11	9.19842030708888e-11	ARHGAP4
-0.176948	0.365764	0.466688	ANKRD24
-0.257292	0.00029655	0.000709394	DHX32
-0.257578	0.00439752	0.00874947	RCOR1
0.10373	0.423891	0.526778	GPATCH2L
-1.35516	4.02058863010526e-17	3.44579161788587e-16	LTBP4
-0.111318	0.47787	0.580819	BLVRB
-1.49383	1.28966980857923e-34	3.83624199989472e-33	SLC9A1
-0.0759183	0.250445	0.33797	SPTLC1
-0.00457875	0.954024	0.968916	PAPOLA
-0.203025	0.00273333	0.00563544	CCNK
0.705737	8.26504923791907e-10	3.66660026273075e-9	PCBP4
-0.502837	0.015285	0.0275307	RGS1
-0.338555	0.0216764	0.0379013	YPEL3
0.123515	0.224826	0.307681	MRPS33
-0.168787	0.0600019	0.0953282	NDUFB2
0.579018	6.40516634469822e-10	2.87529847825463e-9	NUDC
-0.0999945	0.216497	0.297621	MAEA
0.72747	2.20224e-06	6.89948e-06	ICAM1
0.196255	0.0171538	0.030602	STRN4
-0.216424	0.340582	0.439502	c("IRAK3", "MIR6502")
1.53542	1.99320650643997e-7	6.99707689336811e-7	LYZ
-3.14612	5.4995692657895e-16	4.29164391145712e-15	SI
-0.751319	2.50051067299779e-27	4.59259061778026e-26	MUL1
1.42048	9.05516736488517e-61	1.40599134127256e-58	TFAP4
0.25926	2.16588e-05	6.01251e-05	PDCD7
0.44253	8.48699433127422e-14	5.45204715066275e-13	SPG21
-1.55391	0.00581083	0.0113169	FETUB
0.198567	0.00315878	0.00644714	DNAJB11
-1.72816	3.13419982122315e-16	2.49925465984478e-15	P3H2
-0.0956329	0.700006	0.78553	THPO
-0.180762	0.298776	0.393367	CHRD
-0.842542	6.80649501051905e-11	3.34751421465334e-10	FLT3LG
0.43592	6.0018e-05	0.000157655	RAB11FIP3
-0.0966196	0.247136	0.334149	GNPTG
-0.0756234	0.54046	0.640674	ZNF268
-0.179674	0.0329724	0.0554684	GOLGA3
0.598592	5.57224663094801e-16	4.34294038773032e-15	PABPC4
-2.31228	9.38237485455426e-27	1.65185631436073e-25	CD209
-0.585312	0.0113094	0.0209083	CERS4
-0.536905	1.52848e-06	4.87054e-06	MCOLN1
0.043261	0.551451	0.650989	USP48
0.20419	0.0749255	0.116448	EFNB1
-0.204788	0.0452415	0.0739048	PDPR
0.75422	1.97465349374474e-21	2.39110005191115e-20	AARS
0.183884	0.00846379	0.0160098	GLG1
1.37768	3.1835166406654e-45	1.89650965480511e-43	KIF4A
-0.112481	0.246911	0.333877	TNRC6A
0.214782	0.103763	0.155792	PLEKHG2
2.58945	2.97273257744351e-14	1.99027627883703e-13	DLL3
0.840635	4.71706133465274e-8	1.7654607026165e-7	NAT14
-0.46162	1.63475e-05	4.61564e-05	PITPNM2
-0.0639188	0.410091	0.512919	EXOC1
0.0634745	0.466413	0.569407	RBM27
0.29847	0.336635	0.4351	POU4F3
0.465012	0.00139532	0.00302019	OSBPL8
0.738874	3.79231089810059e-12	2.09659248717465e-11	DTX2
-0.537543	0.000834852	0.00186876	NLRC4
1.67385	1.86402139623589e-69	5.00724177028127e-67	PUS7
-0.313736	0.152471	0.219018	LAMB4
1.36585	1.41918e-06	4.53845e-06	NRCAM
0.29104	0.00766116	0.0145975	LAMB1
-0.84438	2.93149e-05	8.01688e-05	SLC26A4
-4.74231	1.36613131078558e-37	4.95998553682068e-36	SLC26A3
-0.441386	8.26708511916175e-10	3.66713189167882e-9	DLD
-1.04214	8.56342157101253e-19	8.47157912801229e-18	WDR7
-0.166156	0.0456958	0.0745777	TXNL1
-1.78438	1.2623602812246e-9	5.50589772623769e-9	IL5RA
-0.819546	5.39860912347356e-7	1.80721e-06	c("ABCC6", "LOC105369239")
0.233723	0.0116395	0.0214597	CMTM6
0.659436	6.84401945834878e-10	3.06413329246687e-9	ITGA6
0.549078	0.00118689	0.00259547	RAPGEF4
0.154728	0.239814	0.325466	MAP3K20
-2.49453	2.0359305430285e-8	7.91206663326938e-8	SMPX
-0.275946	0.00107441	0.0023664	FH
0.173263	0.0202166	0.0355647	SEL1L3
-0.668867	0.0570689	0.0910815	TF
0.148452	0.0377304	0.0626897	CDV3
0.00471275	0.979481	0.985264	MYO15A
-0.323831	1.35891e-05	3.87757e-05	ALKBH5
0.105063	0.740263	0.820005	APOH
-0.437427	0.0153713	0.0276758	NLRP1
-1.40826	5.5010713060573e-17	4.67073702166036e-16	PITPNM3
-0.521414	8.38720624557155e-8	3.06341518742573e-7	SPAG7
2.01635	3.86249502448345e-83	1.76170007439617e-80	ORC6
-0.969034	0.00104086	0.00229737	ZFHX4
0.107353	0.965479		SLC17A6
-0.758591	0.197812	0.275131	CPA1
0.381103	5.93078842192202e-9	2.42379598508753e-8	ZC3HC1
-1.0511	2.29863e-05	6.36127e-05	ESR1
0.575523	0.00634967	0.0122765	RGS17
1.31481	1.8094580133477e-21	2.19775113931879e-20	ANGPT2
0.225347	0.0290408	0.0494451	TMEM101
0.350108	0.0678826	0.106615	CD200
-1.82146	4.58494032994099e-14	3.01390477836355e-13	CCDC80
-3.91169	3.92613685478191e-23	5.42747149293909e-22	CMA1
-0.0412053	0.698484	0.78414	PSME1
-0.486804	5.2760801586419e-8	1.9674539756966e-7	PPP2R3C
0.131016	0.167824	0.238304	c("HAUS4", "MIR4707")
-2.60544	1.30679068118831e-31	3.15604725684013e-30	JPH4
-0.401544	0.159882	0.228352	MYH7
-1.26982	2.96996e-05	8.11398e-05	CEBPE
0.512058	0.00345997	0.00701932	SLC7A8
0.279679	0.000298386	0.000713317	OSGEP
-1.77858	9.03696234546551e-24	1.31241271395872e-22	SLC22A17
0.0198955	0.798805	0.865783	RNF31
-0.223034	0.00995673	0.0185881	SCFD1
0.480686	9.03336e-05	0.000232094	G2E3
-0.156904	0.0887154	0.135517	HECTD1
0.535182	6.19210167178151e-16	4.80551867778492e-15	HNRNPC
-0.595191	6.69467e-05	0.000174827	RPGRIP1
0.492543	2.47438419293413e-11	1.26806397790044e-10	SUPT16H
-0.354938	8.75175379209115e-13	5.14575388130124e-12	TOX4
0.47751	7.12438063597791e-7	2.35333e-06	GEMIN2
0.933926	5.93227320879525e-8	2.20052960623779e-7	TGM1
-0.471283	3.3824919108147e-10	1.55966502534681e-9	TINF2
0.886075	0.0299014	0.0507604	DAZL
-0.550252	0.0532876	0.0855862	TBL1Y
-2.38662	2.49991498713029e-32	6.33456467745874e-31	SEMA6A
-0.330814	0.00268262	0.00553904	TRPM7
1.77794	3.0707621843483e-28	5.92841238994157e-27	TYRO3
0.672934	3.25394153270227e-9	1.36420034422541e-8	WDR76
0.322585	0.0734448	0.11439	CAPN3
-0.567115	1.98699559167939e-12	1.12946370215856e-11	SNAP23
3.04322	3.35149750154491e-26	5.6857291593431e-25	TBX15
1.57159	3.50056478186106e-12	1.94093617245243e-11	PHGDH
2.97399	3.4907416262954e-22	4.46004122699068e-21	COL9A3
-0.551819	1.09342746156594e-8	4.35125100719135e-8	EZR
-0.909999	1.1532652865442e-20	1.31605092094408e-19	MYL6
-0.227944	0.0109357	0.0202723	AGO1
-0.864131	0.00480697	0.0094981	TEKT2
1.29335	2.32287978576524e-21	2.79729412264898e-20	CLSPN
-0.147769	0.0230852	0.0401306	RFFL
0.0422139	0.83441	0.892742	UNC13D
0.26744	0.0009343	0.00207493	MFSD11
0.381303	0.0156477	0.0281294	DPYSL2
0.419218	0.0394749	0.0653305	TGFB2
0.632278	7.98221216098169e-11	3.90469379600876e-10	GPATCH2
0.118984	0.152453	0.218999	NUP50
1.76512	3.96154467077988e-46	2.50303311623041e-44	CDC45
1.13217	1.3511247601289e-16	1.11120114100308e-15	c("COMT", "MIR4761")
-1.42198	2.21515805775127e-13	1.37617058399507e-12	ADA2
[truncated: 55,427 more rows]
