# Supplementary material for: Multiomics surface receptor profiling of the NCI-60 tumor cell panel uncovers novel theranostics for cancer immunotherapy
Source: Cancer Cell Int. 2022 Oct 11;22:311. doi: 10.1186/s12935-022-02710-y (PMC9555072; doi:10.1186/s12935-022-02710-y)
Supplement: Supplementary file 11 — Additional file 11: Dataset S4. Dataset summarizing the analysis of the Recount2 RNAseq data analysis for differential RNA levels in healthy versus tumor renal tissue. [file 12935_2022_2710_MOESM11_ESM.xlsx]

## Sheet: Sheet1
QMSFC - Project Status Report
Results recount2 analysis renal.
log2FoldChange	pvalue	padj	gene_name
-1.07271	1.10916457307433e-76	5.79414497456707e-75	TSPAN6
-1.23071	4.92022561056474e-8	1.31987452802348e-7	TNMD
-0.0368509	0.349848	0.465212	DPM1
-0.334852	4.60842994103231e-21	2.6931232862538e-20	SCYL3
0.145773	0.000148191	0.000301264	C1orf112
1.2543	2.85788040515272e-37	3.54326161278498e-36	FGR
0.69943	2.58464e-06	6.09944e-06	CFH
0.1924	0.000117939	0.000241954	FUCA2
0.33657	3.43026028792665e-7	8.64468645292412e-7	GCLC
-0.0688295	0.120309	0.175648	NFYA
-0.3992	7.88345328858983e-11	2.55780565166561e-10	STPG1
-0.660691	1.0161833346132e-23	6.78110761380273e-23	NIPAL3
0.316235	2.64257874703218e-17	1.26218616738241e-16	LAS1L
-0.492489	2.3137519507535e-11	7.75115951020477e-11	ENPP4
0.877847	5.17548421347104e-18	2.56741377171446e-17	SEMA3F
2.35093	4.05074111778527e-17	1.91537343094026e-16	CFTR
0.173081	0.00658265	0.0114021	ANKIB1
-0.765405	2.97237209854013e-22	1.84149503412388e-21	CYP51A1
0.226971	1.31168e-06	3.16383e-06	KRIT1
0.476101	8.09305658751098e-13	2.96428236972942e-12	RAD52
1.63502	3.66185186028432e-24	2.49907290459632e-23
0.202061	0.00186358	0.00341656	BAD
-0.222986	0.00128198	0.00238699	LAP3
0.960554	7.8530994111085e-33	8.07830436320212e-32	CD99
			PAR
0.474051	0.000866544	0.00164256	HS3ST1
-0.445098	0.0283351	0.0453854	AOC1
-0.119512			WNT16
-3.35867	8.50169396755872e-68	3.27841391608718e-66	HECW1
0.675011	3.55652030567637e-22	2.19493112345639e-21	MAD1L1
0.399383	9.30935187621746e-15	3.85164692927564e-14	LASP1
-0.142164	0.000981002	0.00184861	SNX11
1.05657	2.35801683390133e-16	1.06795680244233e-15	TMEM176A
0.230613	6.01066541478323e-10	1.84490496397028e-9	M6PR
-1.67439	1.51512656707628e-51	3.34401249151662e-50	KLHL13
-1.63424	6.84485880577938e-46	1.20826331453804e-44	CYP26B1
-0.213123	0.0310601	0.0494942	ICA1
0.938895	3.90758612211053e-16	1.74677493203624e-15	DBNDD1
-0.201206	2.61558e-06	6.16936e-06	ALS2
-0.044871	0.49878	0.632463	CASP10
0.345136	3.88097310337259e-10	1.20620146582418e-9	CFLAR
1.03394	3.3438100287715e-17	1.58796994557411e-16	TFPI
0.11249	0.00167841	0.00308975	NDUFAF7
0.184216	0.00205586	0.00375488	RBM5
-0.352543	5.10794e-06	1.17662e-05	MTMR7
0.353574	0.0260934	0.0419714	SLC7A2
0.411361	1.78730153952484e-11	6.03631150040705e-11	ARF5
0.194846	0.000141781	0.000288678	SARM1
-0.270236	1.6035e-06	3.84409e-06	POLDIP2
1.08165	2.47267069760052e-24	1.70378943523806e-23	PLXND1
-0.286815	9.63455041061958e-12	3.31156666504231e-11	AK2
1.44181	6.66745684815768e-26	4.99311311721808e-25	CD38
-0.609883	2.67917241049844e-27	2.12987162723247e-26	FKBP4
-0.250569	6.89838811933766e-14	2.70293348958239e-13	KDM1A
0.17914	0.0096817	0.0164404	RBM6
1.24091	9.51380967858928e-70	3.95342246490319e-68	CAMKK1
0.497673	1.02439869409689e-29	9.14822204181073e-29	RECQL
-0.260198	2.78518731808916e-8	7.60394007391849e-8	VPS50
-1.37829	9.01326751695556e-18	4.41962215180833e-17	HSPB6
1.17525	8.694743974748e-30	7.79720733660104e-29	ARHGAP33
0.0825958	0.200231	0.280656	NDUFAB1
0.156435	0.384598	0.505459	PDK4
1.167	1.13531762682776e-12	4.12167045496343e-12	SLC22A16
1.23536	1.9798889924312e-14	8.02810080286669e-14	ZMYND10
4.87868	4.01642492045013e-46	7.16613294640396e-45	ABCB5
3.2544	3.96216097120482e-24	2.70079512535262e-23	ARX
-0.293476	2.07621474936433e-8	5.72030158983624e-8	SLC25A13
0.231045	0.00026154	0.000520337	c("ST7", "ST7-OT3", "MIR6132")
0.177272	5.74716e-05	0.000121303	CDC27
-1.46648	1.80237e-05	3.97082e-05	SLC4A1
0.658562	0.00152141	0.00281332	CALCR
-0.0613941	0.405843	0.529537	HCCS
0.372326	6.78601973242193e-16	2.99289379927657e-15	DVL2
-2.54147	8.0963358909403e-25	5.72614135665939e-24	PRSS22
-0.418238	1.03647644911335e-23	6.91383323563115e-23	UPF1
0.241267	5.38999e-05	0.000114031	SKAP2
-0.576911	2.63888817494777e-7	6.7029089715294e-7	SLC25A5
1.6289	8.38050122750205e-75	4.14612997687476e-73	MCUB
-0.935384	3.98245795763652e-10	1.23699490238921e-9	HOXA11
0.745516	3.01076829472356e-25	2.17791335003765e-24	POLR2J
0.234682	1.77362723390688e-7	4.5664793741305e-7	DHX33
0.313478	0.0781004	0.117513	MEOX1
-1.15245	1.1867063214545e-15	5.15727638161359e-15	THSD7A
0.0442932	0.213071	0.297024	LIG3
-0.218319	4.47013547898226e-8	1.20309112532659e-7	RPAP3
-0.994015	5.54585809529172e-27	4.35559577803331e-26	ACSM3
0.413123	1.17399641169448e-11	4.0116291664117e-11	LOC81691
0.161625	0.00691885	0.0119542	CIAPIN1
0.68278	4.09875828908228e-28	3.38346671484979e-27	SPPL2B
0.512766	1.65077433245288e-21	9.82001539301878e-21	FAM214B
0.499811	6.19224943340582e-9	1.76646982421532e-8	COPZ2
-1.78851	1.78101195166565e-61	5.49845990098915e-60	PRKAR2B
0.358694	1.33219661077375e-25	9.81635641966786e-25	MSL3
0.14656	0.000372	0.000730151	CREBBP
-0.142518	0.194615	0.273298	TSPOAP1
0.725241	1.67564e-05	3.70193e-05	MPO
-2.13195	1.83066891163095e-27	1.46781896840689e-26	PON1
-0.366403	4.0298151890739e-16	1.79953601045926e-15	GCFC2
0.961698	1.02848807718395e-28	8.75142735167793e-28	WDR54
-0.842422	9.26445333760096e-36	1.0786425705837e-34	CROT
1.01839	1.2403481895016e-16	5.70078844643695e-16	ABCB4
0.134895	0.0122496	0.0205432	KMT2E
-0.129632	0.0776753	0.116921	RHBDD2
2.22254	7.05878071729948e-30	6.36007896952402e-29	SOX8
-0.256885	2.67364564148396e-8	7.30912125241718e-8	IBTK
0.416039	1.06906760661067e-19	5.80594634787197e-19	ZNF195
-0.307495	4.21226e-06	9.76691e-06	MYCBP2
-0.60032	2.60814144106137e-26	1.98734501178294e-25	FBXL3
2.11356	1.66519694619005e-70	7.09164197390285e-69	ITGAL
-0.554358	8.88576796097561e-22	5.36097571007076e-21	PDK2
1.0599	8.85660398941765e-22	5.34400768714679e-21	ITGA3
-0.0931686	0.0621069	0.0948619	ZFX
0.113812	0.0463371	0.0720795	LAMP2
-0.0364855	0.765663	0.887067	ITGA2B
0.440237	0.0815623	0.122414	ASB4
0.0566374	0.440028	0.568296	GDE1
0.56545	1.50716306774581e-11	5.11438494661592e-11	C19orf60
0.400069	0.000134285	0.000274013	CRLF1
0.662184	1.18647663559669e-17	5.78363760071852e-17	OSBPL7
0.710033	8.54631576093328e-10	2.59591248040686e-9	TMEM98
1.53939	3.15428963612114e-21	1.85599759804871e-20	YBX2
2.31073	4.57381714691673e-14	1.81228646267603e-13	KRT33A
0.821268	6.3868900635871e-22	3.88803067193946e-21	MAP3K14
-0.556677	0.00104521	0.00196321	ABCC8
0.665341	0.0618399	0.0944793	CACNG3
1.26075	7.88103246650822e-35	8.82589786222052e-34	TMEM132A
-0.218106	6.49831e-06	1.48446e-05	AP2B1
-1.33802	4.13802e-05	8.83921e-05	TAC1
0.243899	2.42534854571424e-15	1.03641359460761e-14	ZNF263
0.76769	1.51429890277362e-24	1.05545093558335e-23	CX3CL1
0.663314	4.97403565164216e-24	3.3668732499521e-23	SPATA20
0.708249	1.37268e-05	3.05758e-05	CACNA1G
1.0179	1.07716141902034e-16	4.96674994814337e-16	TNFRSF12A
1.94895	5.53832657846694e-35	6.24586663257868e-34	DLX6
-0.934456	9.1922347693976e-18	4.50475236580492e-17	MAP3K9
0.533465	1.23115310089597e-18	6.31775609916698e-18	RALA
0.289919	0.0171384	0.0282225	BAIAP2L1
-0.110799	0.0845742	0.12659	KDM7A
0.118555	0.337817	0.45073	ETV1
0.125685	0.00465053	0.0081909	AGK
0.80853	6.2662403222618e-14	2.46124819504259e-13	ALDH3B1
0.0477517	0.637538	0.773749	TTC22
0.358026	4.95378806747189e-10	1.52982618223045e-9	PHTF2
-0.209271	0.219965	0.305872	CCL26
-0.390626	7.07845069127494e-19	3.6767744632539e-18	FARP2
0.769246	3.81164755901613e-7	9.57625217380772e-7	USH1C
-0.0538597	0.334841	0.447107	GGCT
0.972709	1.42406961577097e-34	1.58000108913178e-33	DBF4
-0.00101465	0.993666	0.995099	TBXA2R
0.668449	5.73734181582418e-22	3.50132472229385e-21	IFRD1
0.932448	0.0422928	0.0661588	LGALS14
-0.209387	0.00032009	0.000631592	COX10
-0.0673731	0.321799	0.431452	GTF2IRD1
-0.129056	0.000111053	0.000228365	PAF1
-0.144466	0.00150644	0.00278675	VPS41
-0.189861	0.0848747	0.126996	ARHGAP44
0.137236	0.0122945	0.0206136	ELAC2
-0.669155	6.79139e-05	0.000142408	SCIN
-0.827467	5.4041720476574e-54	1.30173690611871e-52	ARSD
-0.632923	5.48718141390394e-24	3.70819445832532e-23	PNPLA4
3.5044	1.20821533286679e-33	1.29225744393158e-32	MYH13
0.190515	0.00117234	0.0021911	ADIPOR2
0.338158	1.91914060124152e-10	6.07186461042765e-10	CDKL3
-4.20761	6.08485771124578e-132	1.65492032238713e-129	UPP2
2.49595	3.95418006337426e-30	3.6000127133834e-29	PRSS21
0.356741	2.26399292519687e-20	1.27409709145932e-19	MARK4
-0.86446	2.18801e-05	4.78474e-05	PROM1
0.483621	1.07141932917329e-15	4.67126104982992e-15	CCDC124
1.43034	9.07321416577972e-38	1.14922536484262e-36	CEACAM21
-0.208482	9.13679953017398e-8	2.40099640227766e-7	PAFAH1B1
0.325059	0.0254708	0.0410199	NOS2
-0.502351	0.000435025	0.00084896	DNAH9
-0.377692	7.388148414099e-15	3.07359172005447e-14	KIAA0100
-3.98323	3.64159894879407e-46	6.50413866451916e-45	SLC13A2
0.45783	1.99746e-05	4.38354e-05	GAS7
-0.270306	0.000215801	0.000432638	TRAPPC6A
1.95592	9.28582093269793e-60	2.70129628411699e-58	MATK
-1.11467	0.00416513	0.00737425	CEACAM7
0.06704	0.580365	0.717749	CD79B
1.03966	7.6887945456952e-9	2.18056334362687e-8	SCN4A
0.026682	0.638816	0.775043	ST7L
-0.0368633	0.801153	0.914092	TKTL1
-0.0493517	0.55156	0.688051	PAX6
0.666931	5.28190866821491e-25	3.77721134212926e-24	RPUSD1
0.847596	8.27221587005069e-30	7.42606902494264e-29	RHBDF1
1.12677	9.30983485387945e-33	9.54434465484574e-32	LUC7L
-1.50196	4.42426715640958e-42	6.74638400002734e-41	CACNA2D2
-0.109756	0.232837	0.322298	BAIAP3
0.444986	1.25135146229483e-13	4.82762077576864e-13	TSR3
-0.14678	0.0853059	0.127589	PIGQ
0.263098	7.51315768315164e-7	1.84881e-06	CRAMP1
-0.397382	5.63436535185951e-11	1.84414697345835e-10	TEAD3
-2.34535	3.10780306377211e-38	4.02393956894403e-37	SELE
-1.08485	1.35359602336632e-104	1.68471904089828e-102	DNAJC11
-0.0665775	0.67396	0.807523	FMO3
-0.0137054	0.830755	0.932712	MYLIP
0.240461	0.00166953	0.00307428	NOX1
2.47366	1.90911391027274e-111	2.86105487841835e-109	E2F2
0.168925	0.000126179	0.000258128	PSMB1
1.17083	1.37298188729228e-20	7.81738900669975e-20	SYN1
0.214716	8.95767e-06	2.02307e-05	JARID2
-0.210429	0.00455283	0.00802817	CDKL5
-1.19416	4.77610260820374e-19	2.50618622263676e-18	CAMK1G
0.285467	7.21842146916329e-8	1.91183027984522e-7	CDK11A
0.081706	0.0316088	0.050328	NADK
-5.69018	4.28648747890125e-81	2.57104219227493e-79	TFAP2B
0.7669	0.13409	0.194258	TFAP2D
-0.955521	2.25891622671171e-26	1.72559177889229e-25	DLEC1
-0.0946203	0.0845815	0.126596	CYTH3
-0.488129	5.69890317821423e-7	1.41367e-06	ADAM22
-0.277318	9.41600817309688e-8	2.47184039692405e-7	SYPL1
0.0139934	0.829339	0.931754	CYB561
0.166255	0.00223533	0.00406894	SPAG9
1.85652	1.43012200829098e-52	3.28915264394547e-51	c("CELSR3", "MIR4793")
-0.911896	6.5827359867899e-25	4.67752803330054e-24	AASS
0.780435	3.5050575140108e-9	1.01728005980858e-8	PLEKHG6
0.180094	0.00100459	0.00189064	SS18L2
0.191534	0.000833053	0.00158182	MPND
0.669253	7.35972e-06	1.67335e-05	MGST1
-0.361158	2.27151542198769e-11	7.6151247137829e-11	CRY1
0.538719	0.00151453	0.00280122	PGLYRP1
0.479799	3.59434984261816e-9	1.04225399086197e-8	NFIX
-0.10231	0.359495	0.47629	ST3GAL1
1.5947	1.21006603197136e-64	4.20845901498132e-63	MMP25
2.02212	4.04679667492308e-60	1.19207730361645e-58	IL32
0.658958	1.2496448461259e-31	1.21566037141199e-30	c("PKD1", "MIR6511B1")
0.535194	0.000599665	0.00115569	MAPK8IP2
0.139921	0.00217495	0.00396379	c("MED24", "MIR6884")
-0.0844018	0.255739	0.351077	RHOBTB2
0.0025437	0.960944	0.975939	HEATR5B
-0.351841	8.2462375681064e-13	3.01909793243143e-12	SEC62
0.978432	7.86918016941169e-51	1.69317483569807e-49	RPS20
-0.345778	2.83260940986137e-14	1.13771387322319e-13	CSDE1
-0.0186053	0.716255	0.845314	UBE3C
-0.0856726	0.170992	0.242897	REV3L
2.22548	5.11961121932453e-55	1.28247259018976e-53	TENM1
0.648104			PAX7
0.715083	1.62828708668724e-11	5.51412089841125e-11	MASP2
-2.97219	3.23354168127352e-50	6.77593734376285e-49	IYD
-0.212136	7.49796724102297e-7	1.84525e-06	FAM76A
1.13351	6.88696898041366e-34	7.43251871719932e-33	TRAF3IP3
0.144646	0.00506726	0.0088859	POMT2
-0.248807	5.57226276435304e-9	1.59420617173729e-8	VTA1
0.879675	2.85752651740072e-9	8.34623760292909e-9	MLXIPL
0.381006	3.84843680469009e-20	2.13907003753768e-19	BAZ1B
-0.249745	8.92601377601108e-12	3.07481494523722e-11	RANBP9
2.38547	1.92690135659064e-95	1.87947837633451e-93	ETV7
-0.238511	7.8773593368654e-9	2.2324396404945e-8	SPRTN
-0.250673	1.10810276479758e-9	3.33644601797621e-9	METTL13
0.434888	6.63499729002237e-20	3.64028995302615e-19	DYRK4
0.286545	6.03598275484445e-23	3.87301986702371e-22	c("ZNF207", "MIR632")
-0.359297	0.00022944	0.000459015	UQCRC1
0.435677	1.54251742555168e-22	9.69315687354928e-22	STARD3NL
-0.343555	0.00357565	0.00637683	CD9
5.37876			HHATL
0.397814	2.24241990421039e-16	1.01691319220226e-15	NCAPD2
1.54423	4.15104161089514e-91	3.49796708073513e-89	IFFO1
0.197881	0.222879	0.309697	GIPR
0.0802505	0.303406	0.409472	PHF7
-2.14659	7.59807199625891e-64	2.55771902307595e-62	SEMA3G
-0.486968	1.57211635816844e-20	8.9284606296467e-20	NISCH
1.21322	2.67114358872071e-30	2.44401555519777e-29	STAB1
0.0372561	0.464695	0.59519	FUZ
0.570808	0.000732042	0.0013988	SLC6A13
0.322204	5.96012551132622e-7	1.47626e-06	IDS
-1.55758	5.47739852204833e-9	1.5681131508151e-8	PRSS3
0.27622	1.41510485785757e-19	7.64483815117737e-19	ZNF200
1.60799	1.86984521261946e-57	5.0720661458722e-56	CD4
0.689552	7.57245952401695e-30	6.81335790150609e-29	LRRC23
2.08934	3.89418496972446e-90	3.15729952679411e-88	BTK
0.534417	5.71822306574517e-26	4.29539412901503e-25	HFE
0.519891	1.07463760811211e-31	1.04799083608018e-30	SCMH1
0.518472	2.90464823168812e-8	7.92377185445336e-8	FYN
-0.159241	0.00549082	0.00959135	HIVEP2
-1.01623	5.14160283808014e-9	1.47468926841778e-8	FMO1
-0.343019	1.2871049235866e-26	9.93260086880677e-26	ELOA
-0.132255	0.0491371	0.0761539	LYPLA2
0.171153	0.00078983	0.00150336	CLCN6
-0.29614	0.017986	0.0295209	MRC2
0.852634	1.93228832732875e-30	1.78034445043341e-29	NME1-NME2
0.263641	0.126289	0.183774	SLC6A7
0.0690128	0.309677	0.417016	TSPAN9
0.0540025	0.302232	0.408091	BTBD7
0.462255	1.48723000568842e-27	1.19768265678211e-26	APBA3
0.284734	1.09106e-06	2.65008e-06	MKS1
-0.634419	2.20959938606895e-27	1.76366517456681e-26	ABHD5
1.0033	1.33710634880293e-18	6.85052104530223e-18	ANOS1
0.442743	9.99507840825043e-14	3.87639214893087e-13	AKAP8L
0.232211	5.00831e-06	1.15486e-05	MBTD1
-0.0199501	0.612116	0.749372	UTP18
0.185539	1.05096e-06	2.55645e-06	RNF216
-0.422173	7.8325406046632e-26	5.84942735292028e-25	TTC19
0.250133	3.97275979399799e-20	2.2065021252391e-19	c("PTBP1", "MIR4745")
1.00537	7.7032365546248e-15	3.20182314722551e-14	DPF1
-1.6796	1.24677147799747e-11	4.25465008852845e-11	SYT7
-0.645095	5.93802676364028e-12	2.06853069755626e-11	LARS2
-0.566154	1.7988910243604e-16	8.19464687390977e-16	PIK3C2A
1.24315	1.74755058961928e-28	1.46588353391318e-27	PLAUR
2.16422	1.18153384049364e-63	3.95148887461904e-62	ANLN
0.158354	0.000584411	0.00112726	WIZ
-0.217233	4.82145600736329e-7	1.20257e-06	c("GPR21", "RABGAP1")
-2.73482	5.62093603828573e-51	1.21758523040877e-49	DCN
0.582542	5.16789055095176e-20	2.85149289384471e-19	QPCTL
-0.126619	0.000324	0.000639085	PPP5C
-0.216839	0.000112918	0.000232071	CEP68
-0.832524	3.00124458784216e-43	4.78811221442739e-42	MAP4K3
1.33777	2.83632905952382e-29	2.48036445469042e-28	ZBTB32
2.53734	1.98285817950575e-120	3.92018688465901e-118	TYROBP
0.882639	1.35931798035242e-47	2.5821515943849e-46	TMEM159
0.134237			GABRA3
0.818829	1.46300329913809e-30	1.35500465919992e-29	BRCA1
0.30108	9.40979961322345e-19	4.85585713802354e-18	ERCC1
1.72723	6.83231350518102e-35	7.67150308228091e-34	c("CD22", "MIR5196")
-0.776002	6.95178215894967e-9	1.97623304013101e-8	c("SEMA3B", "MIR6872")
0.0828517	0.15786	0.225809	MBTPS2
0.530771	1.90699259251992e-18	9.69202493902526e-18	PRICKLE3
-1.0079	7.67522e-05	0.00016013	LTF
0.0248278	0.63509	0.771306	EXTL3
0.768567	8.95260960894835e-10	2.71579222029373e-9	NR1H4
0.682222	1.94700654971156e-24	1.3504517295213e-23	ELOVL5
2.20949	8.68075831123498e-71	3.72779464889233e-69	ALOX5
0.110575	0.591919	0.729562	KDM5D
-0.24005	1.50423549955274e-9	4.48530758068968e-9	CALCOCO1
0.162113	5.74025e-05	0.000121162	UBR7
0.0505258	0.309369	0.416644	MAP4K5
-1.56472	2.31153704714743e-55	5.83594984452452e-54	EHD3
0.0262256	0.535716	0.671759	PSMC4
-0.151384	0.00216724	0.00395031	MAN2B2
-2.70044	8.45427223276637e-27	6.58147744329683e-26	SLC7A14
-2.38314	6.13994445937685e-55	1.53283907258547e-53	c("CLDN11", "LOC101928583")
0.0157189	0.866	0.952437	SLC25A39
1.02145	4.43870004219735e-49	8.89175753192012e-48	MVP
0.222902	2.78614671352519e-10	8.72791148243863e-10	NUB1
0.45811	2.02819028121787e-23	1.33216285491237e-22	PGM3
-0.0385707	0.404849	0.528363	RWDD2A
0.858167	2.00129343649541e-27	1.60038093522361e-26	CLK1
-0.907738	9.36254275880793e-55	2.31710537039482e-53	POLR3B
-0.1165	0.0407584	0.0638779	ANGEL1
-0.0289328	0.589504	0.727005	RNF14
0.534386	3.25186712311341e-36	3.85240206797415e-35	DNASE1L1
1.28209	3.16865074074884e-52	7.19744383679684e-51	DDX11
-0.156257	0.00729575	0.0125724	HEBP1
-1.06287	1.61507974190418e-8	4.48126654286411e-8	c("GPRC5A", "MIR614")
0.454277	2.39668458715208e-8	6.57610642859926e-8	MAMLD1
1.93788	6.02223966126795e-58	1.66073597268324e-56	CD6
1.41549	4.50385146302932e-67	1.69729821667226e-65	TACC3
-0.0839918	0.128595	0.186844	UFL1
0.226145	5.18964148150834e-8	1.38910196351788e-7	POLA2
0.530176	3.05207586926392e-22	1.88950808030559e-21	ZC3H3
0.173329	0.00987522	0.016753	CAPN1
-4.995	1.38614098539344e-201	2.09564132565232e-198	ACPP
-0.542598	1.47958253738401e-17	7.17906184341612e-17	MDH1
-0.659422	5.63104958321446e-24	3.80258593964757e-23	SLC30A9
1.23084	6.82488918632217e-31	6.4240941007969e-30	MTMR11
-0.135902	0.000828407	0.00157335	COX15
-0.613784	2.39651189920677e-13	9.08264404297911e-13	CCDC88C
0.541643	1.14872480860639e-15	4.99643775061723e-15	YAF2
-0.642906	1.86862280343487e-44	3.13795550359238e-43	ZMYND11
1.88912	3.59409269077821e-77	1.90657530014522e-75	WAS
-3.78314	2.05826011043682e-67	7.86038220332717e-66	DPEP1
0.994742	1.97127437031811e-72	9.02310030787728e-71	BID
-0.336885	8.14386460683273e-18	4.0040083441896e-17	MATR3
0.418409	0.0820443	0.123065	NPC1L1
0.608321	1.58273096495963e-25	1.16174667702156e-24	XYLT2
-0.119402	0.0364699	0.0575596	c("RGPD5", "RGPD6")
-0.0868843	0.593835	0.731398	STMN4
0.408962	5.46073875239419e-29	4.70417888535811e-28	NUDCD3
2.15823	1.03094e-05	2.31806e-05	ISL1
-0.755689	9.87673670445614e-12	3.39276862349077e-11	CHDH
0.582956	0.0146767	0.0243953	IL20RA
1.24919	0.112592	0.165194	CLCA1
-0.822667			CLCA4
-0.140356	0.00260127	0.0047049	GLT8D1
-0.185768	0.000112737	0.000231708	ATP2C1
0.147523	0.361914	0.479171	IGF1
1.23832	1.40860871919677e-9	4.20724660039927e-9	SLC38A5
-1.18927	6.61670117799095e-113	1.04330764003763e-110	RALBP1
0.632127	1.4469095642935e-21	8.63024974859351e-21	RUFY3
-3.90965	2.87307700559293e-73	1.34503440180777e-71	CNTN1
2.05988	1.00641806439978e-70	4.31827276830899e-69	SLC11A1
0.186435	0.00763129	0.0131212	WWTR1
0.32916	6.78566561825143e-8	1.80036941145338e-7	AGPS
-1.33789	2.26122793593278e-14	9.14075964066946e-14
-0.244857	2.57018993250227e-12	9.14673726809846e-12	CXorf56
-1.03495	1.3404579231467e-12	4.84451653121775e-12	ATP1A2
0.158039	0.00013312	0.000271797	TTC27
-0.92603	4.102486393244e-36	4.84559071856437e-35	ZNF582
1.11224	2.19242e-06	5.20205e-06	VSIG2
-0.130366	0.049006	0.0759736	c("PHLDB1", "MIR6716")
2.75017	2.18800272185963e-48	4.28130582077466e-47	MARCO
-0.169269	0.513657	0.64848	CYP24A1
-0.426037	2.81865449273185e-15	1.19999417665973e-14	PRDM11
0.944556	2.72407041995016e-8	7.44103474315539e-8	SYT13
-0.477553	0.000525155	0.00101786	SNAI2
1.44778	7.234013011656e-48	1.39009334892768e-46	CD74
-0.353428	0.0226483	0.0367252	HGF
-0.234963	2.99265854640056e-11	9.94965573123524e-11	ZRANB1
-0.185293	6.38582e-05	0.000134265	NCDN
0.755169	2.00459594409807e-12	7.17065033503639e-12	ADGRA2
0.626909	0.017653	0.0290123
0.407287	2.88174904868926e-15	1.22604325732308e-14	ZFP64
-0.201272	1.81888e-05	4.00548e-05	MNAT1
0.472859	3.62551861404883e-9	1.05100171998484e-8	SAMD4A
2.27605	1.84639212858752e-76	9.59657174780425e-75	RUNX3
0.140315	0.000465037	0.000905191	MRE11
-0.98192	3.46283664865596e-10	1.07931234690069e-9	PLEKHB1
0.629489	1.41144999646236e-47	2.67821204016813e-46	SERPINB1
1.08321	6.97360903948027e-11	2.26890578806509e-10	CYP3A43
-1.91895	2.98931108406855e-25	2.16300053004471e-24	SLC7A9
0.125743	0.0178143	0.0292595	SPAST
2.09006	2.8711118256777e-35	3.27236721009558e-34	NRXN3
0.129051	0.0410852	0.0643658	OSBPL5
-0.18544	2.09841e-05	4.59525e-05	AQR
-0.43899	0.0110715	0.0186721	CPS1
-0.482333	0.181161	0.256147	C8B
2.22776	2.11812051531425e-48	4.14772376566471e-47	FHL1
0.0303623	0.282491	0.383937	RTFDC1
1.24026	2.21628e-06	5.25623e-06	GABRA1
-0.859623	1.53166e-05	3.39801e-05	NLRP2
-0.953256	6.67425826314401e-47	1.23187395870877e-45	SLC45A4
-0.425553	5.00127842658354e-25	3.58051135044114e-24	RNF10
-0.181884	0.000252248	0.000502531	ZNF839
-0.723101	2.02088729157812e-95	1.96369885536844e-93	ZDHHC6
-1.43768	2.79457844985767e-29	2.4459342083779e-28	GRAMD1B
-0.0207709	0.652711	0.788274	RNH1
-0.832342	2.58709008014047e-35	2.95717570356816e-34	NDUFS1
-0.0330712	0.544886	0.681329	RB1CC1
0.115492	0.00128178	0.0023868	ERP44
-0.405016	2.36005e-06	5.5856e-06	ALAS1
1.94168	1.0305094521868e-46	1.88175052826849e-45	BIRC3
-0.412304	3.82702833829558e-11	1.26508512973252e-10	AKAP11
0.264244	3.04458e-06	7.13637e-06	GLRX2
-0.244949	1.81928e-05	4.00619e-05	SNAPC1
0.196093	0.0010506	0.00197282	DERA
-0.200898	7.28329e-05	0.000152324	STRAP
0.173425	0.354716	0.470723	ABCC2
1.93785	1.26021258913973e-79	7.10292847802076e-78	DEF6
1.40911	2.29721241927679e-47	4.31907863892043e-46	PLEKHO1
0.225297	0.00488011	0.00857643	GCLM
-0.236809	2.90349427680164e-7	7.34706686572977e-7	UBR2
1.93259	1.46351849908446e-79	8.21279928039719e-78	EHD2
2.22819	4.96461994514751e-57	1.32431945532132e-55	DEPDC1
-0.35072	3.71734179252059e-15	1.57088556528227e-14	CCDC28A
-0.264313	0.00613176	0.0106516	RRAGD
-0.151335	6.64429e-05	0.000139488	HSF2
0.0678976	0.0689653	0.104608	PHF20
-0.725457	1.42010816545342e-9	4.24036131448168e-9	HSD17B6
0.662578	1.02564721819712e-31	1.00116490613343e-30	NR1H3
2.58244	1.62467034809044e-129	4.07380145867771e-127	TYMP
0.495628	2.52190559086093e-25	1.83279390763501e-24	NCAPH2
-0.145121	0.0151654	0.0251549	TOMM34
-0.0398602	0.364518	0.482249	SEC63
-0.342234	9.08698572328798e-22	5.47851662132503e-21	KPNA6
2.19715	1.67736119632604e-114	2.77239220497581e-112	VIM
1.67439	8.03583694168049e-78	4.36183871502853e-76	c("RTEL1", "RTEL1-TNFRSF6B")
1.18005	1.04985208296657e-50	2.24109412876788e-49	FAS
2.76021	9.56928762273224e-117	1.68455510846337e-114	RNASET2
1.45639	5.2270029026966e-35	5.9025402066633e-34	CD44
0.855671	6.81601e-05	0.0001429	KCNG1
-0.445903	1.04214e-06	2.53581e-06	AGPAT4
2.21921	1.24236995251355e-49	2.54732918504403e-48	SLAMF7
1.46344	1.03095342934548e-69	4.27371767166499e-68	BTN3A1
-0.339804	1.34746e-06	3.24633e-06	MIPEP
0.497578	3.32984e-06	7.78016e-06	PRKCH
-3.72343	5.04068629367531e-47	9.350645887903e-46	INSRR
0.542938	4.37183263585106e-24	2.96980722850075e-23	IFNGR1
0.709481	2.82196699765897e-29	2.46864481927611e-28	B4GALT7
2.28184	7.10993497136748e-61	2.14983521960707e-59	SH2D2A
0.324118	5.55327934883596e-14	2.18840247139079e-13	VRK2
1.13273	8.68379258063449e-36	1.01287267987827e-34	c("TNFRSF1B", "MIR7846")
0.18221	1.93473e-05	4.25186e-05	VEZT
1.62745	3.44026274901647e-46	6.15309067806868e-45	POU2F2
0.530264	2.38365560735834e-44	3.97944297450604e-43	BRD9
-0.178082	3.03769423104002e-11	1.00941622960857e-10	SNX1
-0.780729	2.06700122833941e-41	3.06726513107191e-40	TBPL1
1.14087	2.8747516925066e-27	2.28323333204445e-26	ARNTL2
-0.318586	1.56292561651759e-16	7.14188509786237e-16	BCLAF1
-0.437463	5.14204392607071e-24	3.47967988325188e-23	SLC39A9
2.2758	4.84718021179848e-48	9.37747852567096e-47	ANK1
4.95574	1.72525340344045e-63	5.73630017445341e-62	IBSP
0.0541118	0.224315	0.311549	TFB1M
-0.228687	3.06105793762379e-9	8.92448307910359e-9	RABEP1
0.501019	1.66877e-05	3.68787e-05	HMGB3
0.101882	0.0250387	0.0403633	NUP160
-0.0833899	0.163953	0.233836	BAK1
-0.644575	0.000500974	0.000972602	MUSK
-0.0166901	0.857992	0.948582	IKZF2
0.680676	1.68491941236126e-20	9.54905320326416e-20	GRN
-0.267307	6.30432e-06	1.44149e-05	FAM13B
0.337081	5.30517e-05	0.000112269	ARHGAP31
0.107393	0.0749101	0.11302	CENPQ
-0.0383663	0.306925	0.413678	SARS
0.071874	0.0412172	0.0645606	RANBP3
-0.103184	0.0758301	0.114335	ARID4A
-0.310362	1.25025996367205e-10	4.00168822619143e-10	TSSC1
-0.191672	9.484e-05	0.000196282	PNPLA6
-0.44436	8.11895886882175e-14	3.16789769799639e-13	IFT88
0.283936	5.28704812419558e-9	1.5152215361732e-8	ALG1
0.426423	1.37773068789398e-32	1.40542747667819e-31	ZCCHC8
0.0462709	0.274519	0.37422	ABCF2
0.759823	5.24325364240469e-50	1.08633199105413e-48	c("CHPF2", "MIR671")
0.875828	2.52080486226737e-8	6.90708594536939e-8	LRRC7
0.432024	4.62714116949369e-8	1.24326453157433e-7	FUT8
0.46899	1.25768927863891e-18	6.44942158717837e-18	UBA6
0.552916	3.3298154736973e-11	1.10413175586674e-10	GAB2
0.273628	9.93687e-05	0.000205283	c("ATP6V0A1", "MIR5010")
0.0437297	0.273187	0.372652	PIAS1
-0.000893361	0.993262	0.994946	SLC4A7
1.69326	2.92478944449622e-31	2.79968252915157e-30	APBA2
-0.340983	2.53748521206997e-8	6.95166095775997e-8	MAP2K3
0.806985	8.03447e-05	0.0001673	EFCAB1
2.10557	1.58803512348093e-120	3.15172855028148e-118	TMSB10
0.16252	1.24971230964064e-8	3.49485674623023e-8	ASTE1
0.013128	0.817342	0.924191	RNF19A
-0.705268	7.24414663598811e-39	9.61701625851489e-38	PEX3
-0.348848	1.26102764876468e-13	4.86385564864194e-13	GABARAPL2
-0.346004	0.0775818	0.116787	MYOC
-0.967571	1.68922862702329e-35	1.94384193227845e-34	SH3YL1
0.301578	1.91004577348546e-11	6.43901383095967e-11	FAM136A
-0.804867	6.37516748492651e-42	9.65820024248975e-41	VCL
-0.481477	0.00101089	0.00190193	DEPDC1B
0.399441	0.00237535	0.00431328	DAPK2
0.421622	8.11060325513777e-24	5.43771147937716e-23	NSMAF
-0.560617	3.00113479295578e-37	3.71818104994712e-36	ADSS
0.631935	0.0322477	0.0512928	STAP1
0.275778	0.000698509	0.00133751	TIMP2
-0.249538	6.35907006901472e-8	1.69067590130115e-7	RFC1
-0.106674	0.0213165	0.0346521	TBC1D23
-0.529382	2.65863521168822e-45	4.58442890930592e-44	CUL3
-1.14661	1.50263034176403e-38	1.96839213704629e-37	MYOM2
0.322847	0.292079	0.395745	OTC
0.168576	0.0933017	0.13868	CYP46A1
-0.187955	5.51800931076292e-7	1.37078e-06	ZZZ3
0.882059	3.87824773798933e-8	1.04812601722327e-7	SLC18A1
-1.68143	2.42665827658156e-36	2.88677425112524e-35	USP2
-4.9871	1.15421816199808e-112	1.80335185961056e-110	CASR
0.088017	0.0914107	0.136082	TUBG2
0.374833	6.12268327021829e-13	2.25948946901451e-12	RPL26L1
0.486666	0.000295486	0.0005852	FLT4
0.33971	4.89566982687661e-22	2.99942927426625e-21	NSUN2
0.0329819	0.347586	0.46254	FBXO42
0.00977386	0.915981	0.968747	MFAP3
0.236056	0.000109457	0.00022521	MRI1
0.208315	0.000523516	0.00101479	METTL1
0.341261	0.00099769	0.00187813	HOXC8
-0.0348742	0.463875	0.594316	AGA
-0.174093	0.000350656	0.000689652	PI4K2B
-0.101318	0.0962653	0.142784	BOD1L1
-0.249002	8.40515749071695e-8	2.21416650692012e-7	MAT2B
1.10629	1.72904419334454e-15	7.45183689699753e-15	TLL1
0.413843	1.22728496349992e-22	7.76062602765241e-22	EDC4
0.447452	7.48973302269979e-14	2.92905315403102e-13	TRIO
2.24771	8.48825543836794e-51	1.82256388595834e-49	VCAN
-0.0125363	0.86191	0.95051	CLEC16A
1.95568	5.93533263055236e-61	1.79890273118091e-59	MSR1
-1.03419	1.53204735674086e-15	6.61724479275276e-15	CDH1
0.164286	0.00536916	0.00939064	SKIV2L2
-0.333172	0.0275539	0.0441892	DNAH5
-0.424372	1.20544962767933e-15	5.23740404121381e-15	ZFYVE16
-0.15023	0.00321522	0.00576343	RIPOR1
2.24006	1.63166470787626e-28	1.37293273823807e-27	C6
-0.0570353	0.365454	0.483364	RAI14
-2.14414	1.05288561131026e-72	4.86266658384379e-71	SOX30
0.406254	1.00329918231971e-9	3.02993877379591e-9	PNKP
1.38858	7.35228651539437e-7	1.81001e-06	BEST2
-0.0446682	0.488016	0.620574	PHLPP2
0.51206	3.33352869046345e-18	1.67125109993068e-17	SPDL1
-0.233939	6.36658895950935e-7	1.57459e-06	STAU2
0.53785	2.72777797513453e-17	1.30239616622552e-16	PQLC2
-0.303213	2.33563681480646e-10	7.35203546794223e-10	CTNS
1.13274	1.92701495000464e-28	1.61195035760926e-27	RTN4R
-0.168371	8.43518e-05	0.000175373	PHF23
-2.20777	2.22758091398547e-29	1.9613624823843e-28	CDH10
0.307917	1.56283e-06	3.74972e-06	INPP4A
1.31471	6.1495402702888e-14	2.41725792241076e-13	RAB27B
0.27432	1.33594197223731e-12	4.83057295996865e-12	PSMA4
0.0327526	0.86083	0.95006	MYO16
-0.0771444	0.0349955	0.0553942	LSG1
0.0272933	0.737852	0.864688	PARP3
-0.40559	0.00863686	0.01475	TNC
-0.620972	9.54791703082388e-26	7.09851864529129e-25	THAP3
-0.834552	6.45644298336465e-9	1.83897899193158e-8	RIPOR3
0.0998706	0.00371347	0.00661113	TDP1
0.346838	2.10104919094523e-7	5.37849758775685e-7	AIFM2
1.98389	5.7627e-06	1.32194e-05	C2orf83
-0.0261966	0.532552	0.668509	SPATA7
0.249792	1.48947559391844e-13	5.72052554947619e-13	MED17
-0.113551	0.0527462	0.0814257	RETSAT
0.455155	5.12133e-06	1.1796e-05	CAPG
0.481386	1.0026711773198e-16	4.63283654182202e-16	AP2S1
-0.373384	0.00672351	0.0116351	USH2A
-1.69996	3.85846290632095e-15	1.62904779280177e-14	ZPBP
-0.503719	0.00203827	0.00372434	TG
1.21811	8.47648971967958e-31	7.93800329860975e-30	ADAM28
1.99169	2.38189516399036e-41	3.52538315907275e-40	BARX2
-0.668913	2.26382907772277e-50	4.77503512852621e-49	DCUN1D1
0.0480074	0.340713	0.454263	JADE2
1.68076	4.94845186301925e-8	1.32723856569151e-7	ZIC2
1.85218	1.52820427534289e-70	6.51362225252491e-69	LCP2
0.109708	0.0151855	0.0251849	TRIT1
-0.586172	0.00987863	0.0167582	ADRB1
4.80749	3.61013268537358e-59	1.02980938083384e-57	GUCA2B
0.225674	5.56952335261363e-8	1.48644968273312e-7	CUL7
-0.0584121	0.137157	0.198342	CTNNA1
1.66228	2.5609770595256e-65	9.14179887436071e-64	PHKA2
0.564533	1.56620415351062e-23	1.03466896418078e-22	CNTLN
1.32763	2.70066435709209e-14	1.08590621047876e-13	EPHA3
0.0509391	0.345302	0.459827	HSPA5
0.404908	0.000233095	0.000465964	DSG2
0.246558	4.20096864896614e-11	1.38504516363804e-10	GEMIN8
0.591955	1.30644460872357e-26	1.00757947820281e-25	OFD1
-1.98848	4.30528542877009e-60	1.26604454745463e-58	GPM6B
3.26409	0.000261697	0.000520629	MAGEC2
1.5834	3.3649191968236e-20	1.87498039538562e-19	PREX2
-0.188576	3.60161e-06	8.39533e-06	WDR37
0.287823	4.69606256558227e-8	1.26086029803409e-7	YTHDC2
-0.0281734	0.454355	0.584071	CTPS2
-0.725811	2.20431614451832e-19	1.17747545231919e-18	ATP6V1H
-0.123546	0.00495683	0.00870235	POLR2B
0.224374	4.98528e-05	0.0001057	FAM214A
0.243614	0.000256916	0.000511434	ARAP2
0.0127355	0.788627	0.904963	TPR
3.53973	8.39544118386861e-65	2.93971977639236e-63	CP
0.217544	0.000739358	0.0014121	KIAA0556
0.143076	0.001796	0.00329666	DTNBP1
-1.36212	1.34012351365251e-13	5.16041418625217e-13	XK
0.361943	0.00723829	0.0124784	ANO2
0.25012	2.36936576818603e-9	6.9631529690736e-9	C12orf4
0.36466	5.63077e-05	0.000118944	SCML1
0.661459	2.37309080226982e-31	2.28050077601562e-30	WWC3
-0.179419	0.0826637	0.12394	ARHGAP6
0.166962	0.0580517	0.0890437	FAM184B
-0.117935	0.00528682	0.00925419	MAP4
-0.0877291	0.027594	0.0442522	GOPC
-3.44559	1.00819699080337e-22	6.40281071389493e-22	ROS1
-0.0504127	0.344423	0.458781	USP28
0.138767	0.11239	0.164917	HDAC9
0.36184	9.15531921434158e-12	3.15106041898092e-11	TSPAN17
0.556258	2.58182365148823e-23	1.68739327600063e-22	NOP16
-0.51537	3.24451556273654e-14	1.2985893753122e-13	CC2D2A
-0.188117	0.00357352	0.0063739	RRM2B
0.15581	0.00115014	0.00215133	ZNF800
1.13079	1.45250588629414e-7	3.76136826565128e-7	TNFRSF17
-0.184702	0.00578886	0.0100839	SNX29
-3.46474	3.66832410678609e-97	3.74132666787947e-95	LMO3
-0.319354	7.84214069959569e-10	2.38865583302511e-9	MRPS10
0.986339	0.000292877	0.000580166	GUCA1A
-0.19866	3.18229e-05	6.86615e-05	RSF1
-0.826965	2.27688322451443e-41	3.37189940621479e-40	VPS13D
0.995034	1.63791361452512e-30	1.51400240114071e-29	CELF2
-0.111341	0.00480566	0.00845138	FAM120A
-0.012288	0.752973	0.877148	R3HDM1
-2.19386	2.55389379862869e-54	6.2424062259111e-53	COL9A2
-0.822913	5.75146037850325e-11	1.88163389661534e-10	KITLG
-0.0882949	0.0293582	0.0469292	ERCC8
-1.12333	1.927653954446e-16	8.76420996265315e-16	ADAMTS6
0.609216	1.64396424683036e-25	1.20634823954063e-24	H6PD
0.0314423	0.426906	0.553393	VAMP3
-0.201109	0.0139691	0.0232801	PER3
-0.0388204	0.640473	0.776724	UTS2
3.53281	1.45320960505859e-86	1.04183170612032e-84	TNFRSF9
-1.86579	7.46279217471036e-14	2.91896139215216e-13	EPN3
-1.22074	1.66888386156896e-17	8.07470229068421e-17	LTBP1
1.05127	1.31486096561088e-60	3.93180908756812e-59	c("RCN1", "DKFZp686K1684")
-0.0324638	0.823157	0.927708	ELN
0.981853	3.38724887127482e-111	4.98896142493237e-109	RFC2
-0.483398	1.66157936555097e-27	1.33453381449089e-26	ARID1B
0.470109	2.11745892756275e-15	9.08469587292447e-15	CLPTM1L
-0.56886	7.2585052913281e-7	1.78735e-06	NEDD4L
1.10083	1.60081732207419e-24	1.11469537803549e-23	FOXP3
-0.114587	0.0669128	0.10168	PPP1R3F
0.535243	7.60068969192752e-27	5.92505690376328e-26	HEXB
-0.0891235	0.0415138	0.0650035	PTCD2
-2.716	5.67383925731871e-44	9.30904434548208e-43	KIAA2022
-0.111947	0.00256956	0.00464982	JKAMP
0.18049	0.134658	0.195042	DKK3
-0.524745	5.55992983190787e-13	2.05624198251356e-12	c("ARHGEF5", "LOC102725117")
1.25686	4.39944678522513e-42	6.710527094983e-41	NFE2L3
-0.820566	1.33258346537651e-86	9.60712312352721e-85	MCUR1
-0.0302947	0.743063	0.869098	LIMA1
0.3085	1.51214313002624e-8	4.20632573801281e-8	LETMD1
-2.70787	5.87759834885539e-143	2.12764921074798e-140	SLC4A8
-0.982556	2.41420240891982e-11	8.07872185571939e-11	LAMC3
-1.77944	3.8906229201543e-13	1.45415320268081e-12	PTGER3
3.37302	4.93623721668289e-69	1.99636035915933e-67	TNIP3
0.128183	0.000730662	0.00139637	MAPK9
4.53678	1.02876356789204e-152	4.59839423307432e-150	COL23A1
0.288526	6.4479e-05	0.000135542	BCAR1
0.377743	4.22727828388276e-21	2.47460181786158e-20	FAM160A2
0.16734	0.00376409	0.00669592	HERPUD1
0.761514	3.49251342885198e-21	2.05101871110795e-20	HOMER3
1.52103	1.20696314077146e-68	4.81688868983504e-67	RAD51
2.31652	2.88609405212392e-88	2.19134257845385e-86	POLQ
-0.252905	6.27151e-06	1.4345e-05	PIK3CB
1.35904	3.67831033994228e-38	4.74350693437163e-37	CYBA
0.214254	2.25327e-05	4.92242e-05	THOC3
0.0411124	0.448719	0.577982	HEBP2
0.270696	4.82126434343619e-7	1.20257e-06	MPHOSPH9
-0.140336	0.0476492	0.0740085	PLEKHA5
-0.988928	4.65924385501913e-14	1.84499739526653e-13	PRSS8
-0.199432	2.77111760598039e-7	7.0245467156628e-7	SIKE1
0.351313	1.14067107252809e-9	3.42888392638372e-9	RRP12
-0.0673707	0.451189	0.580581	FNIP2
-0.439912	1.62520509549138e-10	5.1683010098703e-10	MSMO1
0.372489	8.62073760419691e-28	7.01824160704045e-27	TTC17
-0.709389	4.17628e-05	8.91871e-05	ALX4
-2.41562	6.82761561702615e-38	8.68282844042541e-37	FSTL4
0.153604	0.0525642	0.0811642	FOXN3
-0.446602	0.000450101	0.000877049	METTL24
-0.499581	1.01764369476872e-11	3.49204246675116e-11	AKR7A2
0.431254	1.24351155999178e-22	7.85646813154588e-22	MRTO4
0.321047	0.00840428	0.01437	NNAT
0.487665	6.22870727702569e-19	3.2452284630139e-18	USE1
0.876364	1.36774085963244e-31	1.32878441518969e-30	MCF2L2
0.125368	0.283656	0.385336	NRIP2
1.43896	5.49795225941554e-28	4.50591900495435e-27	LAMA3
-0.684314	5.0816778201533e-22	3.11116585266008e-21	AP5M1
0.426626	6.66273185001467e-22	4.04923628855881e-21	ANAPC4
-1.20535	1.26081623244347e-14	5.17691004044185e-14	KCNQ1
-0.0175695	0.588427	0.725897	TRAPPC3
-0.270309	3.09428355363839e-19	1.64110046953853e-18	THRAP3
0.786631	1.13846182760127e-27	9.21725520935396e-27	PHPT1
1.44897	1.67307905153344e-29	1.48048343064165e-28	ENTPD2
-0.224621	0.0748122	0.112883	LY75
0.0346208	0.368076	0.486344	ARID4B
0.276315	0.00115703	0.00216359	OPN3
-0.217076	2.75812141094715e-11	9.18772049037108e-11	SDCCAG8
5.03852	5.33806592984122e-110	7.66459784892816e-108	PTPRN
-0.0036086	0.96234	0.976316	HHAT
-0.384641	2.4745555672084e-15	1.05708950237857e-14	KIF1B
-1.21007	2.52354456079912e-22	1.56891341386983e-21	FOXC1
0.295337	1.64129693983155e-14	6.68628836568086e-14	TBC1D22A
-0.883051	3.56313367845357e-31	3.39743573499441e-30	SYNE2
0.2465	0.00960966	0.0163256	PLEKHH1
-0.450875	6.0731775970193e-7	1.50354e-06	ATP9A
0.17623	0.943799	0.971846	SPO11
1.7501	6.91254892172408e-19	3.59205168038195e-18	CBLN4
1.05167	1.36056e-06	3.27726e-06	CHRDL2
-0.0755479	0.0703223	0.106524	FAM168A
1.72878	8.87661146773756e-104	1.08639156970503e-101	RELT
-0.242651	0.00033865	0.000666882	GALC
0.189487	1.07677e-05	2.41836e-05	NOP58
-0.0899406	0.00975143	0.0165517	SZRD1
1.64445	1.38302583374905e-18	7.08154964958684e-18	KCNH2
0.272473	8.07687021795336e-17	3.75350655287457e-16	CUL1
-0.0287899	0.525842	0.661411	FAM114A2
-2.21564	7.50143432393104e-143	2.65928433484846e-140	CYFIP2
-0.537597	3.06516093076521e-27	2.43333540268917e-26	TAB2
-0.648798	2.37633203270253e-38	3.09242013865844e-37	GINM1
-0.107105	0.0274256	0.0439944	EIF2AK2
0.159929	0.000266676	0.000530144	USP36
-0.00181648	0.974665	0.980174	KMT2C
-0.948817	5.76561982105537e-7	1.42946e-06	MCOLN3
0.786759	7.38859568884031e-11	2.4007331491369e-10	CCDC85A
-0.186515	1.31066552671511e-7	3.4048688568119e-7	PUM2
-0.0327592	0.490608	0.623454	MRPL43
1.62369	2.36114701946655e-23	1.5457213479577e-22	ITIH4
3.67335	5.37682346115177e-41	7.82073730542118e-40	ITIH1
0.00830212	0.818432	0.924808	HPF1
-0.459894	5.49416014676397e-26	4.13130945032341e-25	ZFR
0.24745	1.93935e-06	4.62056e-06	ZNF280C
0.2539	0.339171	0.452406	NPFFR2
-1.58639	4.17776746407386e-13	1.55909525886299e-12	PHF21B
0.766751	1.24074053049876e-18	6.36568374979816e-18	TRAF1
-0.316521	1.51874522185776e-7	3.92795273656123e-7	RC3H2
-0.0370979	0.81042	0.920192	IL17RB
0.829129	1.13020240564563e-38	1.48887222597135e-37	TRAF3IP2
-1.04694	1.41204544714584e-8	3.93597809878194e-8	GYG2
0.829751	5.55483893112537e-12	1.93898808621919e-11	DCBLD2
-0.0356235			SERPINB3
0.621548	5.50744632945012e-24	3.72058435632441e-23	SOAT1
-0.0107852	0.904922	0.966379	PKP2
2.05235	1.50269553510759e-30	1.39101492150433e-29	MSH4
0.485212	0.0304153	0.0485269	F7
0.11543	0.023368	0.0378208	GDI2
1.88581	1.75492099528188e-53	4.15706008850113e-52	PRDM1
-0.421844	2.40354196745553e-28	2.00274384427162e-27	ATG5
0.296549	0.00106193	0.0019933	c("TMCC3", "MIR7844")
-0.0387554	0.270376	0.369266	PITHD1
-0.0446789	0.219986	0.305893	MTA3
-0.689771	2.38518489984017e-23	1.56106008920912e-22	USP13
-0.069574	0.197647	0.277291	ATP11B
-0.47294	0.00923367	0.0157134	LAMC2
-0.144362	0.0382969	0.0602729	CDK14
0.376473	7.73789308193289e-17	3.60118531544225e-16	SEC61A1
0.079525	0.118456	0.17311	PPP1R12A
-0.260937	0.0632976	0.0965543	RASGRF1
1.35378	2.2846504284639e-11	7.65716150318381e-11	CAMK2B
0.337821	7.91688624790325e-7	1.94444e-06	CROCC
0.203804	3.56748050474343e-7	8.97817382547499e-7	c("POLR3E", "LOC101060521")
0.604329	2.51380213805516e-19	1.33986905124896e-18	ATP2B4
-0.0394003	0.338017	0.450973	ZC3H11A
0.174194	0.000214595	0.00043027	RIOK2
-0.139666	0.000385844	0.000756342	YIPF1
-0.229457	5.44353041671311e-7	1.35306e-06	NDC1
0.195428	0.0499891	0.0773927	DGKG
0.512001	8.92670914452361e-19	4.61165457443163e-18	FLYWCH1
0.673886	1.22320892340998e-36	1.47528409878093e-35	UNKL
1.68374	7.65765760695022e-88	5.76320020453971e-86	TBXAS1
0.602331	9.30039764049848e-37	1.12965108675459e-35	PARP12
0.339019	3.10666186425532e-11	1.03166703151571e-10	ALDH18A1
0.410189	4.84271937083907e-12	1.69709778987756e-11	TARBP1
-0.0219553	0.723887	0.852422	GATB
0.413604	1.92268872115221e-11	6.47908537651678e-11	MXD1
0.45109	1.50732302888336e-13	5.78474881690993e-13	CDK17
-0.257559	2.22338311218636e-7	5.68204047507782e-7	DNAJC25
1.53382	6.51260470208369e-27	5.099275239927e-26	SLC2A3
-0.0509145	0.451598	0.58102	PSD
0.144719	0.00447186	0.00789161	CTDP1
1.35056	8.5410771929488e-112	1.30278038857314e-109	YBX3
-1.25753	1.02531012116556e-14	4.23291431678364e-14	STYK1
-1.41708	1.80058678838536e-95	1.7596114578588e-93	WNK1
0.593075	3.32190725026558e-12	1.17471105108284e-11
-0.0341062	0.408725	0.532808	CCAR1
0.912273	8.42816630544645e-58	2.317993753873e-56	OGFR
1.61245	1.13256998965618e-55	2.89207626320402e-54	GNA15
1.99357	2.3683636779009e-14	9.55956012054494e-14	CREB3L3
-0.422376	2.72862028070376e-21	1.60958536021362e-20	PIGV
0.962861	2.58939209109937e-16	1.16889893438817e-15	PTPRU
-0.420798	1.39520014339279e-33	1.48637249680455e-32	SNRNP40
-3.22825	2.94259073052394e-55	7.41097458702214e-54	RIMBP2
2.63782	1.04354252715153e-28	8.87365037604134e-28	COL11A1
0.0127225	0.823886	0.928087	QSER1
-1.19627	5.16053688247442e-34	5.59871416989938e-33	MPC1
-1.22694	1.68316588611299e-53	3.99444949417663e-52	ACAA1
1.45683	2.81052529429858e-29	2.45905415664391e-28	BCAT1
0.335476	1.01726198591663e-10	3.27366918312604e-10	HDAC7
1.84563	2.55819047191409e-41	3.78087017906268e-40	LZTS1
-0.354915	0.000151552	0.000307853	PRDM6
0.847429	0.00820841	0.0140557	WNT8A
3.39372	1.6796224037332e-207	3.08348680068205e-204	SPAG4
-0.390369	3.56032276924821e-14	1.42133637238013e-13	NCKAP1
-0.230228	0.000417238	0.000815393	MRPS35
1.02897	3.30093796986767e-32	3.30756558411516e-31	GUCY1B3
0.671988	4.67000547468944e-41	6.81386010262451e-40	SFSWAP
0.955768	3.13338759919875e-38	4.05298245499782e-37	TNK2
0.045187	0.39361	0.515615	MON2
-2.29825	9.90213466821367e-30	8.85524405619671e-29	CDH3
-1.40548	6.04669377254226e-11	1.9759580418944e-10	ARSF
0.0650989	0.0519298	0.0802498	GPBP1
-0.800717	2.2432154909096e-8	6.16818261898075e-8	DGAT2
-0.334457	2.31403560422414e-8	6.35577729970257e-8	ZNF112
0.044933	0.473424	0.604697	CS
-0.00204539			LTK
0.233761	0.000818538	0.00155529	MRPS24
-0.174358	2.48488e-05	5.40977e-05	ELMO2
-0.194032	7.64872e-06	1.73668e-05	WAPL
1.28322	1.08437322957302e-45	1.89656471996401e-44	c("VMP1", "MIR21")
-0.12594	0.0128774	0.0215459	APPBP2
0.757835	5.80117164330221e-42	8.801582821153e-41	POLD1
0.564281	0.000140605	0.000286351	SEZ6
0.264637	7.55718738019788e-7	1.85929e-06	EIF4B
-0.380425	0.00250302	0.0045347	SLC6A16
0.445561	8.83532356564632e-17	4.09597887125647e-16	BICRA
-0.919636	1.73334537929678e-43	2.78783330826009e-42	SPHK2
0.925125	2.82107823593883e-43	4.5048737049383e-42	RPL18
-0.262626	0.00211763	0.00386332	CA11
0.137925	0.0561215	0.0862735	ISOC2
0.0504953	0.1245	0.181381	U2AF2
-0.101823	0.0741224	0.111894	EPN1
0.0121359	0.694943	0.826638	MED29
0.683971	2.01817808512321e-15	8.66959786976337e-15	AHRR
0.146203	0.868483	0.953543	GSC2
-0.170092	0.0179956	0.0295357	c("ZNF275", "LOC105373378")
0.142847	0.000364431	0.000715704	MTMR1
0.436837	5.81930525532844e-7	1.44235e-06	GPC1
-0.247959	0.00245217	0.00444758	ADCK1
-0.601124	8.69235740482634e-18	4.26674224293629e-17	HAGH
0.0254542	0.417643	0.542974	RNF4
0.689544	1.32783287376944e-43	2.14502178536677e-42	CASP8
-0.388983	0.000123476	0.000252799	LIMCH1
0.497983	1.47459034140126e-33	1.56932437513559e-32	INTS13
-0.15591	0.0338956	0.0537658	TM7SF3
-2.12419	2.42818446886982e-46	4.3718376971389e-45	DLX3
-0.389365	9.53897720347596e-9	2.68675093254945e-8	SPA17
1.46572	5.0003197691532e-43	7.89408590582868e-42	TSPAN32
2.61003	4.38339463106804e-33	4.55928033631709e-32	WISP2
3.77641	4.07204366450129e-22	2.50616930658956e-21	DMRT3
-0.373599	0.00601691	0.010463	ST3GAL6
-1.06459	1.44951475710535e-10	4.62389270568985e-10	ATP2C2
1.5573	2.25804868429081e-22	1.40742665840428e-21	NGFR
1.82966	1.22398458824472e-50	2.6093608461911e-49	CDON
-0.222465	4.1661e-05	8.89808e-05	TAF2
0.0616407	0.487801	0.620347	HIPK2
0.0778069	0.045299	0.0705757	TNPO3
0.0149555	0.737278	0.864271	c("BORCS8-MEF2B", "BORCS8")
0.596185	6.96607613375164e-25	4.94172248831404e-24	RFXANK
0.367238	1.05614530479207e-11	3.61902787162366e-11	TMEM161A
0.531197	2.06621745837338e-10	6.52314064689639e-10	LPAR2
0.253216	0.000880811	0.00166831	CTSA
0.0430243	0.418059	0.543474	SUGP2
-0.0841477	0.400191	0.522997	SLC12A2
0.14191	0.0251652	0.0405519	SNX24
-0.858065	3.66466292192974e-9	1.06180411575421e-8	EYA2
-0.358069	1.4649e-05	3.25511e-05	CNN2
0.526044	9.25742217578729e-9	2.60973605408574e-8	ABCA7
-0.725763	5.29092e-06	1.21714e-05	SNCAIP
-0.0349082	0.349642	0.464979	DDX20
-0.137959	0.00659072	0.0114145	BTBD1
0.705517	1.84903037864859e-30	1.70516161739636e-29	FAR2
-1.7224	3.18241993944852e-18	1.59736287615929e-17	BCAS1
0.0115985	0.909875	0.967809	POU1F1
2.53064	3.40286853084211e-46	6.09044746138151e-45	CHI3L2
0.759703	7.58647488906947e-37	9.24312796214359e-36	SBNO2
0.233421	1.21617e-06	2.942e-06	PMS1
0.268075	8.11282429721534e-8	2.13967936044002e-7	HMG20B
0.618855	4.92818e-06	1.13695e-05	CALCRL
0.308566	8.00379050224041e-17	3.72055383601613e-16	TAF11
-0.361968	9.1453893609051e-7	2.23485e-06	ANKS1A
-0.024621	0.573247	0.710484	AP3D1
-0.145018	0.00171583	0.0031556	ZNF76
-0.667531	1.20636884300299e-11	4.12005698205319e-11	SLC9A3R2
0.278766	0.000679425	0.00130256	NTHL1
-0.0714369	0.178599	0.252887	UHRF1BP1
-0.0255471	0.573692	0.710953	c("GNAI3", "MIR197")
-0.303675	2.809597343582e-10	8.79815609211973e-10	IPO5
-1.12434	5.33269320338483e-61	1.62103151232165e-59	OAT
0.04253	0.329492	0.440663	WDR3
-0.137442	0.00227279	0.00413508	PKN2
0.165779	0.00918273	0.0156345	WDR18
-0.246556	0.00712341	0.0122895	TRAM2
0.500947	0.0224219	0.0363696	NTN1
0.339735	0.192687	0.270853	GLP2R
2.47864	2.03453670037697e-92	1.78162333917338e-90	MCM10
1.11664	8.06710704983183e-34	8.68244354444107e-33	DGKA
0.821943	9.67780633065953e-16	4.23233179185717e-15	ERBB3
-0.667285	3.07144e-05	6.63505e-05	ROPN1
0.447991	1.97041e-06	4.69195e-06	ANKRD44
0.293801	1.1177519013299e-18	5.7455800984061e-18	KARS
-0.348581	1.31719284372685e-10	4.20989017882803e-10	ADAT1
1.07775	6.73409190469798e-28	5.50059631617973e-27	c("PDIA5", "MIR7110")
0.163817	0.000119912	0.000245805	TBC1D22B
0.245994	3.69098e-05	7.92181e-05	NDUFB4
-0.129134	0.025773	0.0414871	SPEN
-0.628126	5.84488136054233e-9	1.67006357185079e-8	MYLK
-0.265253	6.60661116154885e-11	2.15359016765233e-10	ZC3H15
-0.0964458	0.0146805	0.0244009	MAP2K4
-0.75616	8.64985557819796e-34	9.29796165382915e-33	TMEM206
1.93436	3.95542111936229e-10	1.22881972560486e-9	SNAP91
-0.32373	3.21369470469134e-9	9.35463779971962e-9	SLK
0.0741174	0.154343	0.221191	CYB5R4
2.51573	5.08197416046833e-26	3.82640570925082e-25	c("COL17A1", "MIR936")
-1.21999	5.96719496008859e-20	3.28195722804872e-19	GSTO2
0.178352	0.0013578	0.00252132	SEC61A2
-1.48419	1.26811566723014e-39	1.7313399639477e-38	PRKCQ
-0.383823	0.000623802	0.00120032	TLE2
-0.421354	7.43131546817446e-14	2.90709215380953e-13	ASB1
-0.778909	1.02455483470233e-33	1.0978776770524e-32	FAM107B
0.204317	0.0990739	0.146637	ME1
-0.29878	0.00533174	0.00932901	TBC1D1
0.305703	5.68285571626912e-17	2.66310358631946e-16	CDK13
1.03735	2.37066445155332e-26	1.80934320420483e-25	MTHFD2
0.0845287	0.255494	0.350769	SLC9A7
0.233902	9.253714897535e-8	2.43060146590696e-7	FOXJ2
0.0601709	0.168719	0.23994	YBX1
0.443706	1.0845204152594e-8	3.04332366555185e-8	PDE4A
-0.234336	0.00268627	0.00485112	PPP2R5A
2.39861	7.98245829722658e-15	3.31439663854877e-14	CTNNA2
0.146257	7.62334051562982e-7	1.87494e-06	ELAVL1
-0.158925	0.209496	0.292486	TIE1
0.48468	6.10991379459069e-21	3.54758724481357e-20	DIP2B
0.291419	3.88908039612913e-14	1.54897256781517e-13	SMARCD1
-0.102187	0.00744971	0.012827	KDM4A
-0.170581	3.93960053526905e-7	9.88901681387024e-7	NFYC
-1.29245	4.75948852858498e-54	1.14806189035595e-52	ZMYND12
-3.17042	3.9127183661376e-90	3.16733011298537e-88	SLC9A3
0.282131	0.062016	0.0947371	NGEF
2.50249	4.6600888414267e-69	1.88913680375281e-67	ASPM
2.59349	2.63005056818056e-90	2.15618005352767e-88	CD84
0.0945073	0.011055	0.0186468	c("ELOVL1", "MIR6734")
2.19901	3.77168849848919e-112	5.8572841053728e-110	SPI1
0.218598	2.9741e-06	6.9788e-06	ZNRD1
-1.98522	9.10484771449386e-29	7.76919799249881e-28	MPPED2
0.483623	0.000122191	0.000250249	CLDN18
-0.0298247	0.464606	0.595149	ZBTB11
0.0142303	0.763057	0.885105	ATXN3
0.17789	6.15794e-05	0.000129627	GOLGA5
-1.2544	3.15944840183961e-39	4.2536701466674e-38	FGFR2
-0.0640397	0.265626	0.363525	LRRC40
-0.807274	5.10894051528635e-42	7.77197008899864e-41	ISOC1
0.160197	0.0179642	0.0294879	EML1
0.0808265	0.074796	0.112861	TRMT11
-0.0866043	0.0193183	0.0315625	THUMPD1
0.416195	5.80830909795869e-16	2.5698443153931e-15	MSANTD3
-1.20821	3.80489945222845e-15	1.6072252982406e-14	KIF26A
-0.361902	7.76373197927987e-13	2.84751419857954e-12	ATG2B
-0.499366	4.36374829405809e-14	1.73131949335804e-13	ARFGEF1
-0.824277	1.51394e-05	3.36e-05	ACSM2B
-0.523279	2.08472682532251e-12	7.44847522082805e-12	ZFAT
-0.229411	0.000299482	0.000592794	MTFR1
1.28793	6.78845438368312e-64	2.29570342555568e-62	STAG3
-1.77422	1.34302629600203e-176	1.13173083103922e-173	FECH
-0.208558	0.00209377	0.00382209	MYO9A
-0.169101	0.354972	0.470981	DDX3Y
1.52971	1.08004598227531e-71	4.80671892873576e-70	PFKP
-1.00112	1.13761844361684e-54	2.8033078071542e-53	IDI1
0.309267	3.2609369269254e-14	1.30485708278644e-13	SP100
0.476307	4.23942518920927e-9	1.22350891584371e-8	KLF6
0.353186	0.000493676	0.000958832	PLPP1
-0.189599	0.000347779	0.000684229	NEO1
0.221434	0.00042449	0.000829029	TRAM1
0.968254	1.04800016117287e-16	4.83923394581108e-16	PHKA1
0.859335	1.86486758399351e-53	4.41546699309159e-52	TNFRSF1A
1.0184	4.4573366352383e-22	2.73576686640184e-21	CACNB1
-0.307224	3.77418808119964e-10	1.17358048477349e-9	EVI5
0.787658	7.9434920601912e-43	1.24373841720989e-41	STOML1
0.607714	2.66113319671385e-32	2.67638876366038e-31	PKM
-0.525221	2.38488427755876e-27	1.90121288026292e-26	DHX29
-0.0868143	0.0259733	0.0417834	DNTTIP2
0.742788	2.98042069384362e-53	7.01155903549857e-52	METTL22
-0.113819	0.0019274	0.00352866	TP53BP1
0.110497	0.328191	0.439083	TRO
-0.0575415	0.184818	0.260779	RRP15
-0.091233	0.0200017	0.0326106	RHOA
-0.164978	1.35091e-05	3.01078e-05	DHX8
0.180141	0.00833205	0.014255
-0.449271	7.68556226604423e-14	3.0038089808506e-13	PRKCZ
-0.230401	0.127715	0.185671	ZFY
-0.18521	5.6668e-05	0.000119681	IARS2
-2.26542	3.70009481282961e-34	4.03299350432316e-33	SYT1
0.904556	8.5785271218494e-10	2.60554260012068e-9	NAV3
-0.0628682	0.258174	0.354174	IDH3G
-0.12569	0.117729	0.172132	ROGDI
-0.0405159	0.732192	0.859741	PDZD4
-2.52195	2.20309782595281e-23	1.44335760320485e-22	ATP2B3
-0.0667611	0.277562	0.377917	ROCK1
0.531154	6.19745436193894e-34	6.69963715177176e-33	CBFB
-0.261488	0.000136894	0.000279104	PDK3
-0.339409	5.31313720783663e-7	1.32142e-06	HYAL2
-0.338785	1.97461844884253e-10	6.24200923226446e-10	HDAC4
0.239573	1.24741e-06	3.0146e-06	RASSF1
-0.935453	6.46788719284509e-12	2.24868992474681e-11	FGFR3
0.716054	9.1317535271053e-29	7.79086351126629e-28	IFI35
0.393451	9.59288602301944e-18	4.6975623534464e-17	HEATR6
-0.0684979	0.270506	0.369416	COASY
0.530953	4.59515374456749e-19	2.41296034254778e-18	PLEKHH3
0.0296463	0.568723	0.705745	MEF2A
0.0898798	0.00547525	0.00956513	OTUD5
0.117538	0.00265176	0.00479166	TFE3
0.179888	2.9478255097748e-7	7.45594029813286e-7	TBC1D25
-1.32097	2.33930596156488e-63	7.742906911933e-62	ACSL4
-0.282145	1.34022920350757e-9	4.00813368326155e-9	INPP5A
-0.0962494	0.00215172	0.00392341	GPKOW
0.295129	1.01985236791048e-15	4.45285579441966e-15	GRIPAP1
0.0971155	0.0190927	0.0312127	FTSJ1
1.76511	5.06458388071587e-57	1.35028425944211e-55	PRR11
-0.178543	0.160323	0.229065	REEP1
1.12747	1.76488274067477e-28	1.48018057625886e-27	ATP11A
-0.108967	0.0123712	0.0207329	POLR1A
-0.00606855	0.902945	0.965752	LAPTM4A
0.513021	1.28242105410525e-16	5.88994723411118e-16	TTC7A
0.00735491	0.892238	0.963253	IP6K2
-1.13538	8.78473067985712e-19	4.54104496316066e-18	STON1-GTF2A1L
-0.0700139	0.125809	0.183143	SRBD1
0.313818	0.000642933	0.00123546	KIF2A
0.295557	0.00458145	0.00807614	RASGRP2
-0.0555994	0.201611	0.282382	PSME4
-0.100873	0.0943099	0.140062	IFT80
0.318158	2.74875827327787e-13	1.03770873620228e-12	SIRT2
0.0596569	0.158674	0.226905	ERLEC1
0.0199056	0.675323	0.808855	PPP2R5B
0.113721	0.388132	0.509412	PYGM
2.53221	0.00529087	0.00926096	PAGE1
3.78079	2.0826957748334e-40	2.94273806799784e-39	PITX1
-1.4745	1.72132656270061e-14	7.00121453572555e-14	TRPC7
0.0220378	0.817375	0.924191	MAST4
-0.600008	9.73362e-05	0.00020123	ADGRF5
0.0742035	0.661051	0.795896	SDK2
1.89463	2.07942145559899e-9	6.13878365966891e-9	ADAM7
-0.29356	9.55058842213354e-14	3.70960326932847e-13	NUP133
-0.322028	2.48749215229159e-14	1.00215188576099e-13	NUCKS1
0.0921623	0.0266674	0.0428423	VPS35
0.0196289	0.619402	0.756471	DNAJA2
0.286418	0.00151628	0.00280425	c("BCL3", "MIR8085")
0.00560157	0.961184	0.97599	KCNAB2
-0.203258	0.105649	0.155688	ABCC9
-0.960496	0.000164872	0.000333908	GAL
1.19202	4.63948841345478e-74	2.23087977127816e-72	CLEC2D
-0.0753171	0.0934309	0.138865	FUNDC1
0.14131	0.254968	0.350103	MAOB
0.215633	0.0090767	0.0154626	RORA
1.7524	3.62697255522122e-44	5.99476753234844e-43	DRD4
-1.6722	2.62572614303549e-87	1.93367050043629e-85	TGFBR3
-0.0104075	0.873615	0.955531	KIAA1107
0.630416	1.46113e-06	3.51113e-06	PLA2G10
-0.175444	0.212463	0.296273	HES2
-0.779897	6.81657779579386e-46	1.20368446732117e-44	ATP1B3
0.343639	0.000175262	0.000353945	NEDD4
0.169281	1.37315e-05	3.05836e-05	PIGB
0.0442895	0.386535	0.50768	MAPK6
-0.822082	4.21410213201013e-68	1.6385589401794e-66	GNB5
-0.245266	0.000395577	0.00077477	RAB27A
0.12628	0.00342937	0.00612742	HDHD5
0.275385	3.19342817454024e-13	1.20037870900104e-12	UFD1
-0.710309	1.66110853482747e-29	1.47065039641296e-28	LRP6
-0.0899859	0.356502	0.472788	GUCY2C
0.652752	0.000215996	0.000432995	SCT
0.345251	7.77562018381604e-16	3.41790836590299e-15	PHRF1
-0.360714	1.18774171238112e-17	5.78925538038371e-17	IKBKAP
0.732267	7.73010343625658e-25	5.47013363069792e-24	c("NUCB2", "LOC105376575")
-0.56881	4.78998788042355e-7	1.19507e-06	PFN2
-0.721011	2.58866135474908e-15	1.10445683614016e-14	PTPN3
-1.54891	7.80136830564389e-74	3.71997898900754e-72	c("SPTB", "MIR7855")
0.533119	1.37105e-05	3.05449e-05	DAPP1
-3.07118	6.64430783302259e-27	5.19685568382319e-26	FGF10
-0.491052	6.53129024150804e-16	2.88252693641485e-15	SLC44A1
-0.314949	1.28847265163359e-12	4.66188215048368e-12	TMEM260
-0.0831122	0.0473019	0.0735002	SMG6
-0.0481176	0.356003	0.472187	EXOC5
0.541574	2.60132717620196e-17	1.24340729810591e-16	CLTCL1
-0.0204623	0.865155	0.951997	FGF22
1.27386	1.37738136301836e-27	1.11026398311483e-26	FSTL3
0.127407	0.00572171	0.00997027	DGCR2
0.604388	5.162483567853e-32	5.12786749446083e-31	RNF126
0.598435	2.13190339350115e-38	2.78067064542349e-37	MNT
-0.102871	0.011898	0.0199906	ZXDC
0.476399	6.79880662452225e-20	3.72896987751085e-19	JMJD6
-0.214109	2.37464616161227e-7	6.05179972124634e-7	POLB
-0.534445	9.68259e-05	0.000200215	ST6GALNAC1
0.54185	9.49774803839755e-14	3.69019457609788e-13	WIPI1
-0.434666	0.00221755	0.004038	FRMPD1
-0.313786	1.05097e-06	2.55645e-06	GBA2
0.0290308	0.668186	0.802325	NDST1
1.2359	1.36139756739888e-44	2.29743661053856e-43	ASNS
-0.0118282	0.755887	0.879586	AP3M2
2.13406	2.56444248546217e-16	1.15794129550432e-15	CNGB1
-0.65383	7.99519e-06	1.81263e-05	ST6GALNAC2
3.94295	8.87573577308203e-12	3.05811010083608e-11	CHAT
0.597993	2.1753964623618e-26	1.66277924691128e-25	c("PABPC1", "MIR7705")
-0.473285	5.36736531231757e-15	2.24874626415405e-14	TESK2
0.197844	7.59286466505283e-9	2.15383269343695e-8	CFAP20
0.625763	1.53711901499377e-72	7.06099452437217e-71	CSNK2A2
-0.593188	5.09181676098349e-14	2.01164135704277e-13	PTPN21
-0.103412	0.00424563	0.00750914	EIF2B3
-3.32862	1.71769819587767e-74	8.41704865230697e-73	CAMK2A
0.732931	6.03615065684431e-44	9.89401314457168e-43	TCOF1
-0.185505	1.97169596617317e-7	5.05945925265573e-7	CDC42
-0.491161	4.61525521931841e-11	1.51754598630221e-10	OSBPL3
0.36755	0.144893	0.208661	EPHA8
-5.91372	1.44447613236479e-97	1.4939719644255e-95	SLC12A3
0.252203	6.60369800752991e-8	1.75399105400227e-7	RAD18
-0.127127	0.0359439	0.0567906	ATP2B1
-2.8133	4.10764008886067e-50	8.55184380266121e-49	TRPM5
0.575074	1.11045871046521e-28	9.43018488254471e-28	NCK2
1.0944	3.97014737394859e-64	1.35509618501381e-62	MAP4K4
-0.736285	8.89436994535078e-27	6.91675186536862e-26	MGAT4A
0.529275	5.25271442946813e-21	3.05954991295128e-20	RPL31
-0.236064	2.35379e-06	5.57104e-06	WDR1
-0.010581	0.881656	0.958994	SNX13
0.165518	0.805322	0.916854	MS4A12
0.247585	0.00046675	0.000908423	ARHGAP10
-0.235866	0.00189081	0.00346414	RPS6KA2
0.221929	0.000129294	0.000264279	ING3
1.58588	2.51247061561733e-92	2.19640352133636e-90	VASH1
-0.654781	2.75297267323118e-17	1.31418141086648e-16	LMCD1
0.293676	2.6240418131826e-8	7.17886110612728e-8	BUD23
-0.136327	0.0391381	0.0614895	SEL1L
1.7177	3.38064001706658e-79	1.8827198136216e-77	TRIP13
-0.0708706	0.264604	0.362212	ATP6AP1
0.546791	1.12655270986909e-24	7.90663420882042e-24	TCF3
-0.294102	0.00527486	0.00923419	TRIB2
0.604683	1.00488178299677e-58	2.83035278308947e-57	DAZAP1
0.320507	2.3407478649015e-7	5.96743850119189e-7	MBD3
0.197379	0.9231	0.969467	PRLH
-0.416233	1.32610345370529e-11	4.51607896056797e-11	HLTF
0.794321	2.2318658837523e-33	2.360102901101e-32	FAM50A
0.291865	2.4589e-06	5.8118e-06	FAM3A
0.531976	8.76688680613172e-22	5.29111521070317e-21	c("CPSF1", "MIR939", "MIR1234", "MIR6849")
-3.71796	4.61759087062311e-64	1.57086713118888e-62	MYO3B
-0.628778	8.23945075880722e-9	2.3313287133537e-8	CYBRD1
-1.34374	0.000228589	0.00045733	CDH19
-0.138367	6.0308e-05	0.000127086	PDCD2
2.05506	1.84499873652778e-9	5.46745474770768e-9	SLC6A15
-0.475681	8.99509448699723e-9	2.53898655710899e-8	RDH11
0.0776509	0.0382019	0.0601345	PRKACA
-0.444037	8.34932e-06	1.89033e-05	ADGRL1
0.747344	0.153119	0.219591	SPP2
0.484083	1.09878505042323e-9	3.30936004845052e-9	ACTN1
0.133409	0.00321124	0.0057571	ZFYVE26
-2.08167	2.2851792431851e-44	3.81876035882456e-43	RPS6KA6
0.127131	0.0122092	0.0204793	EPN2
0.535575	7.80727793899095e-26	5.8314081356866e-25	PTPN18
-0.381911	7.87907e-05	0.000164197	LIMS2
1.57773	8.40615027408262e-20	4.58852439777709e-19	ASIC4
0.108125	0.441047	0.569384	c("SPEG", "LOC100996693")
-1.24293	6.96729360937234e-43	1.09255580659721e-41	LNX1
-0.70439	3.84629099913138e-22	2.37063424734233e-21	ALDH3A2
0.0312898	0.765635	0.887067	TFRC
0.889156	5.1008393562293e-32	5.07153666205522e-31	SREBF1
-1.4301	1.472143399577e-16	6.7372317635734e-16	TRPC5
-0.0383383	0.53411	0.670022	AFF4
0.151075	0.00462409	0.00814684	UBE2D1
-1.13381	9.9573290428403e-75	4.91677795186475e-73	MPP5
0.630246	9.77363567522645e-10	2.95595548725386e-9	RHOBTB1
-0.234043	8.7908010602336e-7	2.15106e-06	SMC1A
-0.430723	5.00310314173276e-13	1.85846589676607e-12	HSD17B10
0.0690573	0.0994338	0.147148	MARK2
1.50792	1.54286314695227e-39	2.09864499451675e-38	HMMR
0.949186	5.3731369461241e-93	4.83704655764653e-91	CHFR
-0.199253	0.166222	0.236704	TRHDE
0.86147	2.37573348380982e-21	1.40529146453713e-20	P4HA2
2.02713	4.97157282026811e-52	1.12183387919333e-50	FCGR2B
0.0116139	0.763428	0.885376	NFATC3
-0.380575	3.49439478796447e-14	1.39599265785138e-13	TRNT1
0.241684	0.000168149	0.000340182	ACADVL
0.91529	7.72456752214798e-42	1.1657837473311e-40	STK10
-0.349256	7.18092818048351e-11	2.33443746054512e-10	FBXW11
1.42662	6.20550207162704e-51	1.34194961290637e-49	ACAP1
0.434386	8.94002e-06	2.01935e-05	CRMP1
-0.602551	6.38426524228679e-7	1.57858e-06	EVC
0.186977	4.96828865149323e-7	1.23793e-06	DERL2
-0.359774	0.000314975	0.000622048	SIDT1
-0.289646	0.00030479	0.00060279	c("NDE1", "MIR484")
0.0267992	0.843445	0.940206	MRVI1
0.679283	0.000296962	0.000587964	TMEM38A
0.275315	1.5291327084511e-10	4.87091830033538e-10	AP1M1
0.342949	3.47810719884643e-7	8.7609714481454e-7	PVR
0.34027	3.21286167058255e-22	1.98737338691883e-21	XRCC1
3.4509	3.15210611463548e-170	2.41832403896429e-167	SCARB1
0.101368	0.538296	0.674467	CYP2W1
0.714705	6.83289195425421e-26	5.11253486353026e-25	MCM2
0.84795	2.49755565217458e-8	6.84557178141889e-8	MOV10L1
-0.0529884	0.79652	0.910912	PANX2
-0.078881	0.232626	0.322049	SELENOO
-1.0432			TP63
0.497926	8.50882283418479e-28	6.9304233900428e-27	ALPK1
-0.687152	2.01446338740126e-12	7.20544579379214e-12	LLGL2
0.11465	0.0267168	0.042919	PDE8A
0.131951	0.066732	0.101414	CLCN4
0.588142	7.87020390356724e-31	7.38772993526419e-30	NLE1
0.0463099	0.528538	0.6642	SDHA
0.070546	0.0622104	0.0949888	SMARCE1
0.582136	5.05790613412941e-17	2.37717426179623e-16	FNDC8
1.72472	1.37558508050145e-39	1.87557559397921e-38	GSDMB
-0.0968253	0.0657949	0.100058	KDM5A
1.69521	2.30809951724435e-36	2.74700716566129e-35	ADAM11
-0.380363	8.86372200282395e-7	2.16798e-06	PPP2R3A
-0.703376	5.68159033159792e-28	4.65345423542269e-27	FERMT2
1.51297			ABCB11
2.38182	2.54590037559362e-53	6.00306958746049e-52	DHRS9
4.92127	1.11179807161458e-76	5.80200571321873e-75	CD5L
-1.20875	2.20822572657183e-12	7.88424164916105e-12	PTGS2
0.234603	0.181105	0.256089	IGF2BP2
0.0722782	0.0688699	0.104472	MAP3K13
-2.10616	6.425739257648e-79	3.56697921232052e-77	ST6GAL1
2.03422	7.54495220441652e-64	2.54483712705789e-62	TBX21
0.180075	0.00969934	0.0164688
-1.30115	4.99183761066037e-48	9.65370311139109e-47	FRY
0.0366628	0.455525	0.58534	PICALM
-0.0978459	0.0429324	0.0671001	NSF
0.48553	0.000965107	0.0018204	GLI2
-0.170865	5.84314e-05	0.000123273	CLASP1
0.476666	2.12637268941301e-13	8.07669661966283e-13	MRPS34
0.762435	8.58662070799596e-8	2.26081065539679e-7	NOTCH3
0.248235	2.39031730703388e-14	9.64514330272881e-14	CLNS1A
2.43452	2.85978749613456e-24	1.96394998882839e-23	PPP2R2C
-0.197831	0.00957516	0.0162697	TEAD2
0.252182	4.91607768491277e-10	1.51836292277577e-9	c("EED", "MIR6755")
0.585308	0.00162436	0.00299487	CDHR2
3.20385	9.98999881499373e-26	7.41967792352438e-25	SNCB
-0.218161	1.25789149477306e-7	3.27240227267673e-7	TSG101
0.217232	1.99588e-06	4.75061e-06	NCBP3
-0.0974066	0.347269	0.462189	ATP2A3
-0.382212	0.00556185	0.00970882	CA12
0.395916	3.10465325040539e-8	8.45098978132749e-8	MGLL
-1.78726	5.37876424209791e-82	3.29540665478616e-80	NTN4
0.309605	1.01823349368583e-10	3.27659047677054e-10	BCS1L
-0.125058	0.173832	0.246605	NUAK1
-0.328501	1.0760051886655e-12	3.91214420094588e-12	DPP8
-0.21878	6.14716e-05	0.000129416	SLC24A1
0.734079	8.81557555480244e-26	6.56639661271569e-25	ZNF532
0.87606	1.78885925326258e-19	9.61044441842143e-19	SCARF1
0.108337	0.12521	0.182348	LMAN1
-1.0461	1.58228239354006e-31	1.53286961694572e-30	HACD3
-1.10234	9.90963137940148e-31	9.26491054556883e-30	IPCEF1
0.0259959	0.54275	0.679138	ZZEF1
-0.129483	0.862484	0.950722	NOX3
0.427188	2.43347164979317e-10	7.6506264962886e-10	ENO1
-8.19736	1.63092714397185e-222	3.3533819192634e-219	SLC12A1
1.03595	5.04990255920554e-82	3.09761505072604e-80	MYDGF
0.325924	6.06821216075295e-7	1.50238e-06	ANO8
0.245514	8.84756e-05	0.000183591	TUBE1
-0.388619	2.9790565319268e-10	9.31972752179619e-10	ARHGEF10L
-0.297703	0.0119622	0.0200912	TXK
-1.75015	1.58053956434825e-14	6.44950982187767e-14	WSCD2
-1.90278	1.78956937181052e-15	7.70622722787771e-15	KCNQ2
0.317639	0.00105739	0.00198499	TACR2
-0.118138	0.00253956	0.00459782	ACTR6
0.267441	9.36598617458252e-10	2.83834328105215e-9	TIPIN
0.0535175	0.291241	0.394743	SRI
-0.288942	2.17229406038553e-12	7.75756784674153e-12	EIF4G3
0.18449	5.09065e-06	1.17296e-05	NUP37
0.693585	1.55325e-05	3.44324e-05	SEMA3A
2.33003	2.89453769581454e-92	2.52611071609431e-90	GTSE1
0.532504	0.00134934	0.00250643	SEMA3C
-0.959478	6.87670101744296e-36	8.05567598905242e-35	TTC38
-0.770888	2.06040681712867e-11	6.92954014792363e-11	ACAT1
1.32137	1.73570731221126e-53	4.11723871571736e-52	GRAMD4
-0.0181572	0.832631	0.933758	CELSR1
-4.30465	5.35121791004857e-239	1.44772975910646e-235	WNT8B
0.00360213	0.929488	0.969883	ZNF638
-0.0071883	0.918735	0.969039	SLC25A40
-0.183829	9.54984e-05	0.000197581	TIMM21
2.60288	1.57843691985902e-57	4.2997558554061e-56	ADD2
-1.28754	0.0157595	0.0260762	FGF4
-0.0156866	0.818925	0.925063	RASAL2
0.531419	4.40046964006972e-10	1.36353813315151e-9	VPS9D1
0.00951805	0.872172	0.955036	ZNF37A
0.0888802	0.030582	0.0487776	MARK3
-0.0377178	0.565583	0.702697	SLC25A3
0.527292	2.35571577672407e-17	1.1278954738352e-16	FNDC3B
-0.448272	1.99588544594257e-11	6.71869676344373e-11	FOSL2
0.173135	0.5226	0.657879	CACNG5
-0.391956	0.104251	0.153768	CACNG4
0.279553	3.54199275859868e-7	8.9153390348765e-7	FRYL
-0.185684	2.38841e-05	5.20791e-05	TMEM131
1.24938	4.2968055298968e-44	7.07685660535999e-43	FSCN1
0.358304	4.2471892154822e-14	1.68728856359403e-13	ACTB
-0.0294765	0.839571	0.937468	MOCOS
0.142447	0.0480284	0.0745629	PLD1
-7.41818	2.10928743199001e-177	1.80706169777638e-174	ATP12A
1.32577	8.42205581634606e-48	1.61597213560148e-46	WDR62
-0.1241	0.0162635	0.0268626	DLG1
-0.0276184	0.482802	0.61495	RAB7A
0.466868	2.92722562516451e-22	1.81483752032723e-21	BCAP29
1.1534	4.25390866291992e-24	2.89505715609788e-23	SEC31B
0.174713	5.17215169697107e-9	1.48303739431809e-8	SART3
1.27879	3.9794365355658e-36	4.70349450994915e-35	ARHGAP15
5.28153	3.43429047756109e-95	3.29352301153121e-93	TUBA3D
-0.0849192	0.466782	0.597356	PAX2
-0.611769	2.14148020726607e-11	7.19467366628091e-11	EXOSC7
-0.14514	0.00159584	0.0029445	KIFAP3
-0.454778	1.20919503858957e-25	8.92355986961676e-25	MKRN2
0.311613	3.77609445416765e-8	1.02127003697559e-7	MCM6
-0.219661	7.5096e-05	0.000156802	REXO2
-0.0430725	0.315674	0.424213	RBM7
0.365215	2.45444958843768e-11	8.20966112665682e-11	RBMS2
0.228141	5.2213386700767e-8	1.39729525019759e-7	BAZ2A
-0.142661	0.0124514	0.0208624	PTPN23
-0.288929	4.6474204948361e-14	1.84074091305332e-13	MLH1
-0.222594	7.5942708919822e-7	1.86815e-06	UNG
-1.40702	1.0765674502284e-62	3.47823988963486e-61	FMO4
0.05431	0.325669	0.436058	KLHL20
0.165042	0.169142	0.240502	RGS11
0.137774	0.00705521	0.0121792	SLC46A1
0.45956	2.88518e-06	6.77757e-06	PLXNA2
-0.900884	9.23327461993349e-14	3.58987985241995e-13	SPAG5
0.628887	5.32448450409787e-27	4.18493084043032e-26	ANKRD13A
-0.671909	1.06195787779564e-14	4.38069342687821e-14	TPD52
-0.733183	5.77267886244919e-15	2.41481943006572e-14	ACACB
0.00832156	0.918334	0.969039	TRAF4
1.48764	4.474837953201e-53	1.04554588776541e-51	PAG1
0.201135	2.86875436952979e-10	8.97957501260138e-10	GPATCH1
0.816931	6.9700557088189e-32	6.86889903375034e-31	ICAM3
-0.572097	4.00876482404114e-48	7.77301162769472e-47	NT5C2
1.60837	1.31369357177535e-49	2.69142250577793e-48	c("MCAM", "MIR6756")
-0.210703	0.0726816	0.109884	GPC4
-0.639207	2.48732412206131e-10	7.81515414708543e-10	MBNL3
-0.233677	0.00649407	0.011257	CAMSAP3
-1.71966	5.95310376872527e-26	4.4685659028006e-25	RAP1GAP
0.107577	0.0209665	0.0341068	XAB2
0.757523	1.53529030300096e-39	2.08889696784432e-38	c("ARHGEF1", "LOC100505585")
0.338568	5.45455039628784e-11	1.78643041746024e-10	STXBP2
0.255102	1.59056512525629e-10	5.06064738385422e-10	MAP2K7
3.03411	7.50158265061051e-17	3.49373790875539e-16	NMRK2
1.70877	1.13023677833674e-94	1.06405789591289e-92	DGKD
0.643906	1.17084448922923e-9	3.51691224682114e-9	CTTNBP2
1.40915	0.000174073	0.000351683	ACTL6B
-0.68541	1.96463531157861e-17	9.46113443142918e-17	RARB
-0.678431	5.70424545352813e-38	7.28123489068057e-37	c("TOP2B", "MIR4442")
-0.349201	4.86494936081562e-17	2.28774121300892e-16	TM9SF3
0.836695	3.02948755508205e-32	3.04031137824839e-31	NFKB2
1.10241	1.839075665238e-38	2.40422193337306e-37	UBE2T
-0.356042	0.00103237	0.00194014	PPP1R12B
-0.119021	0.0151467	0.0251246	DNAJC10
-0.10545	0.0111859	0.0188521	GTF3C1
1.2509	6.06411284265005e-64	2.05209738282252e-62	IL4R
-0.263687	1.64881361059656e-13	6.30985452840194e-13	USP33
0.239816	0.1265	0.184055	PAK3
-0.745392	0.00068528	0.00131321	CAPN6
0.705726	0.000129699	0.000265076	DCX
0.599462	1.91866297746265e-33	2.03392520170164e-32	SNRPA
1.86221	5.40047592857647e-12	1.88779778413204e-11	SPAG6
1.06837	1.24694268084584e-58	3.50637826168045e-57	EXOSC5
-0.191273	2.05578782769748e-7	5.26630428122863e-7	DYNC1I2
2.50947	7.08880829012408e-99	7.60722364378389e-97	APBB1IP
0.133872	0.0658189	0.100091	LRCH4
0.453648	6.076401118403e-16	2.68476230607933e-15	FAM76B
0.542031	5.32059116910202e-19	2.78422424784028e-18	SIRT6
2.25634	5.51092324036816e-22	3.36634566042358e-21	TYR
-0.581671	3.09260207103701e-38	4.00526642120221e-37	POLD3
1.07229	9.90639841935773e-10	2.99364255114783e-9	ACTN2
0.141404	7.80283e-05	0.000162681	CAPZB
0.0391291	0.630558	0.767053	GPR137B
-1.18733	1.4932921282702e-38	1.95665804918361e-37	NAALAD2
-0.362591	2.48386306555005e-8	6.81022045863394e-8	JADE1
0.70715	2.00856374689992e-23	1.31994633446557e-22	SLC25A43
-0.111268	0.00150372	0.00278202	UBE2A
0.225652	0.00379212	0.00674439	FGFR1
1.93349	1.08973287378813e-42	1.69692635296368e-41	FKBP6
2.1139	1.63549864309579e-35	1.88327815302538e-34	SMC1B
-1.64177	2.63172191156676e-28	2.18861675166262e-27	FBLN1
-0.895006	5.70338202197632e-10	1.75289055949566e-9	ITGA8
2.63714	1.06570991827866e-71	4.74702659699114e-70	CST7
0.987461	2.86922768746868e-17	1.36777251988271e-16	MAP2
0.134548	0.0302525	0.048288	PIAS2
-3.3265	5.01388576757108e-87	3.67135000157345e-85	AMPH
-0.270863	3.50982452816192e-10	1.0936924722424e-9	ARAF
-0.894632	1.21087426450561e-38	1.59159164535735e-37	MCCC1
1.17216	1.24116805568095e-20	7.0865002294977e-20	LAMP3
1.22854	1.85239071391127e-14	7.52060973597511e-14	FAP
-1.48602	6.88202986551938e-39	9.14675520881748e-38	NEBL
0.195696	0.000322348	0.000635901	ACER3
-0.275318	7.82094143094904e-13	2.86726946990281e-12	UBE2K
-0.0566814	0.172485	0.244856	PIK3C3
-0.022734	0.718564	0.847492	N4BP2
0.145646	0.0100298	0.0169995	TIGAR
0.442476	1.1590217452841e-15	5.04037180819275e-15	TULP3
-0.453201	3.87330314708092e-9	1.12092895884135e-8	SYNJ2
2.86423	8.57584296935974e-52	1.90832924741991e-50	ADCY2
-0.262273	6.13659548402972e-12	2.13567649062681e-11	PPP2R5C
0.484571	6.18176946615429e-25	4.39990994002671e-24
-1.36786	1.14637725232521e-8	3.21251866659068e-8	RBFOX1
0.00760303	0.832012	0.933631	GNB1
-0.0523875	0.667009	0.801336	c("HOXA9", "MIR196B")
1.22672	7.86217530271563e-16	3.45447813561408e-15	EDN1
-0.0977417	0.0358248	0.0566128	MLLT10
0.0040576	0.94123	0.971603	ZCWPW1
1.56615	4.14642527952935e-14	1.64840447520222e-13	ADCYAP1R1
1.8686	2.09789592861454e-30	1.93016188327498e-29	FGF20
1.47377	5.23812783012764e-20	2.88900734819797e-19	P2RY10
-0.228714	0.0749192	0.113031	ITM2A
0.228901	5.55030005626917e-11	1.8169791987798e-10	c("NRDC", "MIR761")
-0.0877364	0.0512118	0.0792021	VDAC3
-0.296278	7.39050421684196e-10	2.25509965723808e-9	PCM1
-0.0623296	0.260802	0.357437	TNRC6C
0.174572	0.000530957	0.00102867	CBFA2T2
0.43989	0.0174143	0.028642	BRINP1
-0.201792	5.74231e-06	1.31744e-05	ITCH
-0.351293	1.03325328996641e-7	2.70553302756574e-7	PKD2L2
-0.175649	0.0206594	0.0336296	TP53INP2
0.219939	1.98980884187584e-7	5.10389939615488e-7	SDF4
0.446196	1.46583e-05	3.25703e-05	MYH7B
2.61505	1.38892e-05	3.09162e-05	BPIFB2
1.87975	2.94353612969317e-65	1.04710441297314e-63	TP73
-0.219706	5.41678e-05	0.00011457	TOLLIP
-0.0450555	0.339914	0.453269	UBE2D4
-2.40929	1.67201678463033e-105	2.14866696950882e-103	CLUL1
-0.359309	0.00820931	0.0140567	RUNX1T1
2.36211	2.87926329042353e-24	1.97679672656125e-23	CDH17
0.622821	9.29690475916045e-27	7.22322846637129e-26	THOC1
0.259041	0.000363148	0.000713321	FKBP7
-1.25637	4.37418130198298e-22	2.68633263400037e-21	OSBPL6
2.65277	1.72229877041804e-92	1.5159473235582e-90	SLC1A3
-0.141321	0.000118587	0.000243206	XRCC5
0.404929	5.56905300218245e-10	1.71283450889238e-9	LXN
1.15806	2.42789031180564e-30	2.2289845632746e-29	SP140
0.583697	1.60265812868573e-48	3.15637685014684e-47	MKNK1
-0.0949865	0.3273	0.438028	TNS1
0.570355	6.33873091623291e-26	4.75109048246019e-25	c("REXO1", "MIR1909")
-0.116328	0.00015496	0.000314542	SAR1A
-0.835283	3.72294495656543e-26	2.82007868556341e-25	CDC14A
-1.52799	1.57932215767497e-49	3.22150384408596e-48	RAPGEF3
-1.45812	5.89648196006213e-40	8.1565355810838e-39	CEACAM1
0.114929	0.0058515	0.0101899	SENP1
1.10532	0.000368078	0.000722618	DUSP13
0.218406	3.55132e-06	8.28261e-06	CIC
-0.535418	3.66478661640462e-12	1.29276026930447e-11	LIPE
-0.765395	1.16640860459165e-40	1.66639526130696e-39	FDFT1
0.3101	0.000293293	0.000580946	PAFAH1B3
-1.54139	5.36347571011011e-117	9.53974885559827e-115	OPHN1
-5.53157	2.3178351152472e-103	2.81663542385466e-101	AFM
0.354909	5.4896942224043e-10	1.68953869066129e-9	KIF22
4.18776	5.02863627589011e-86	3.54577490383511e-84	SCGN
-1.15104	1.25418449246576e-65	4.52730656363888e-64	CARMIL1
0.246824	1.85017e-05	4.07195e-05	PGM1
-0.370563	2.62430061266085e-32	2.64037824217274e-31	DDX1
0.091787	0.0153053	0.0253725	DNM2
0.48534	2.86969369800159e-11	9.55010133098378e-11	EPB41L2
1.06739	1.87883e-05	4.13306e-05	RIMS1
-2.08072	3.53405382885122e-41	5.19179676948954e-40	MOXD1
-0.0374403	0.413493	0.538286	STX7
0.285418	1.08091590153346e-8	3.03354007897601e-8	RABL2B
0.192078	5.63006018174876e-8	1.50206043246189e-7	KEAP1
0.827722	8.12623e-05	0.000169142	DDX43
2.31617	8.94402290005169e-29	7.63576829648492e-28	PTPRH
0.460393	0.0016521	0.00304339	DCT
0.542547	1.04667562915614e-25	7.75919633191708e-25	SLC35C2
-0.613292	2.15893035338241e-11	7.24998346866899e-11	CRYBG3
1.30909	5.81108224576209e-11	1.90077671446967e-10	EPHA6
-2.3677	9.26136969346985e-57	2.44134454540221e-55	SCTR
-0.0801584	0.214967	0.299473	RFX3
0.22022	0.0002666	0.000530014	RIF1
0.137082	0.00087557	0.00165873	RAB21
-0.899016	1.003175564431e-11	3.44417803489493e-11	SLC4A4
-0.928145	2.32005415792766e-72	1.05724950248187e-70	SMARCA2
-4.61385	2.29666364180022e-29	2.01976734267676e-28	RDH8
0.208182	0.000233112	0.00046598	SESN1
-0.414031	4.34898068409513e-9	1.25400041568711e-8	MID2
-0.435022	0.0158386	0.0262021	PIH1D3
2.41531	3.40977949042542e-54	8.29105464268391e-53	COL5A3
0.029887	0.514064	0.648914	SRCAP
0.188743	0.000154625	0.000313909	PUM3
0.95831	3.3486e-05	7.21409e-05	CPB2
0.392196	0.00467895	0.00823757	CHRNA3
-1.10679	5.34821668609727e-20	2.94845969879298e-19	KCNN2
0.0505116	0.16139	0.230475	CNOT4
-0.151878	0.000192672	0.000387856	PSEN1
0.55859	2.47790438205415e-29	2.17580661002271e-28	CPOX
0.351335	2.75000627161281e-9	8.04316201307047e-9	CLDND1
0.36693	1.66467e-05	3.67928e-05	MOK
-0.415843	1.02729118741269e-9	3.10039037732354e-9	HSP90AA1
0.389778	3.86629849027439e-12	1.36225472133508e-11	RBL1
0.745934	1.5485052337628e-67	5.92686630909229e-66	DLGAP4
0.780019	1.65700522550722e-9	4.92882585537572e-9	IGSF9B
1.66119	0.000450836	0.000878448	CFHR2
0.97575	1.90130307546658e-25	1.39121255499229e-24	CROCCP3
1.98296	1.89366294950138e-76	9.83231884779996e-75	NDC80
-0.0497783	0.26577	0.363693	AP4E1
-0.255591	3.02603e-06	7.09547e-06	RSBN1
-1.44168	2.16738501682651e-48	4.24257776161208e-47	MAGI3
1.13607	1.33486598311569e-11	4.54479961747174e-11	CXCL2
-2.3465	1.6678652685401e-32	1.69533870671874e-31	AFP
-1.64464	1.82223241062608e-50	3.85942367545994e-49	COL4A4
0.873474	7.18820795892663e-16	3.16565673160303e-15	TCF7
0.324628	1.0221e-06	2.48918e-06	OSTM1
1.74145	1.151240242169e-7	3.00483406967672e-7	CDH7
-1.5458	4.93381852363064e-56	1.27507829849264e-54	IMPG2
-0.0197019	0.671409	0.805282	PCNP
-0.285477	1.82200698511404e-10	5.7727209723753e-10	EXD2
-1.52979	2.2270368784816e-48	4.35436959545795e-47	ARG2
0.890897	2.87629800155395e-15	1.223825396688e-14	MEF2C
1.51719	1.06123812815627e-34	1.18305841469566e-33	PTPRC
-2.7998	7.77933440621009e-53	1.80614781609041e-51	CACNA1S
1.50389	1.94190425238687e-11	6.54255124109867e-11	PKP1
0.482793	2.01812048276999e-13	7.67572676106739e-13	UBA5
0.435623	8.85478e-06	2.00089e-05	STK17B
-0.429707	2.41135295590021e-17	1.15367438563048e-16	CDC14B
-0.288084	1.98001238844811e-7	5.07978522676174e-7	ZNF510
0.132704	0.472576	0.603719	LRP2
-0.0557936	0.235596	0.325861	ZNF506
0.0635267	0.163707	0.233517	JMJD4
0.265905	2.31189646369349e-14	9.33897162461584e-14	DUSP12
-0.38898	1.31579926708272e-10	4.20569765737179e-10	AACS
-0.121324	0.000844874	0.00160306	KIAA0141
-0.94905	6.61269e-05	0.00013883	SLC13A1
-1.38953	8.51510266682659e-84	5.54052939725174e-82	CADPS2
0.0648968	0.593905	0.731466	PCDHB4
-0.122615	0.294635	0.398955	PCDHA6
0.916092	1.29791983676896e-37	1.63441874986366e-36	PCDHGA2
0.449383	1.70414110423952e-20	9.65586035948236e-20	HSPB11
-0.390757	5.45069468994334e-8	1.45602067841375e-7	PHLPP1
-1.09209	6.19564563608418e-35	6.97339112396837e-34	ATP8B1
2.76522	2.98786959911624e-44	4.96237353807341e-43	IL12RB2
0.425708	3.93959e-05	8.43217e-05	SMARCD3
0.225304	1.79101349577299e-13	6.83825794571929e-13	WDR70
1.38394	6.24774334221746e-31	5.88946911828359e-30	FYB
0.272656	0.0563117	0.0865555	MPP4
-0.386772	3.38939354076443e-9	9.84711446198577e-9	STRADB
-0.117392	0.00773115	0.0132791	BZW1
-0.533293	0.00368569	0.00656441	PGR
1.49664	2.64034877816671e-17	1.26135546695264e-16	C1QTNF3
0.142766	0.00413161	0.00731679	ME2
-0.27321	3.05784854503553e-10	9.55807775983347e-10	C5orf22
0.396332	9.85293313772193e-16	4.30569725919276e-15	CCNT2
0.294316	8.89975e-05	0.000184622	FAM135A
-1.325	7.82150323387349e-14	3.05531370720267e-13	COL19A1
-0.616602	1.41923814437991e-13	5.45688520723766e-13	EPB41L3
-1.69308	5.15317519693705e-65	1.8180416242152e-63	COBLL1
-0.303785	1.48975483252609e-7	3.85530220290683e-7	DLG3
-0.0510358	0.812552	0.921351	KCNK2
0.161479	0.0966075	0.143238	SERTAD4
0.708894	1.3417422559824e-17	6.52379655545436e-17	TRAF5
0.426015	4.13408877631849e-19	2.17618602528519e-18	MRPL22
0.226789	6.37068e-06	1.45614e-05	GEMIN5
1.58016	1.77981e-05	3.92281e-05	OPRK1
-0.154759	0.000771413	0.00146999	NFE2L1
3.22464	8.84744721486964e-95	8.36002443356515e-93	SEMA5B
0.130898	0.00623624	0.0108254	GSK3B
-0.370441	6.46725499872157e-10	1.98138221897297e-9	ITGB5
-0.421278	6.95396085622957e-16	3.06591002566917e-15	ERC1
0.321911	1.16801182224103e-16	5.37264534216158e-16	XPO1
4.91397	1.16526922185967e-126	2.67403275943093e-124	LINC01587
0.131075	0.00643044	0.0111497	RNF13
-1.21041	4.16914225441341e-16	1.86013730842472e-15	TRPM3
0.107462	0.0111548	0.0188036	PALB2
-0.0783325	0.0928442	0.13804	DOPEY1
-0.516433	2.9019229204827e-46	5.21200362968457e-45	LYRM2
-0.814541	8.66881803779396e-23	5.52104142729182e-22	BCKDHB
-0.212263	0.000114706	0.000235623	KAT6A
0.171973	0.00100697	0.00189483	ZCCHC6
-0.0764459	0.120365	0.175715	ULK2
-2.55648	1.96306491316544e-18	9.97207488204796e-18	GRHL2
-0.262307	1.40133362200713e-7	3.63343012217061e-7	TNPO1
0.946846	2.40179868618325e-27	1.91380650853941e-26	PLOD1
0.684097	1.75633117098516e-7	4.52376064449317e-7	P2RX5
0.248576	2.09837e-05	4.59525e-05	ITGAE
-0.0382884	0.311868	0.419548	DIS3
-0.0961953	0.052395	0.0809297	PIBF1
0.230126	1.38984e-05	3.09352e-05	TDRD3
1.11207	0.140855	0.203279
-0.0893166	0.015143	0.0251192	NUFIP1
-0.489275	1.73529990343067e-18	8.8342696777307e-18	PDS5B
-0.428257	0.00919806	0.015658	OXCT1
-0.46055	1.01735749437702e-21	6.11354071585946e-21	RRAGB
3.11734	1.34736167941757e-21	8.04862665974451e-21	EPYC
0.315021	5.51070442570086e-10	1.69570032681414e-9	CYLD
-0.0494011	0.466079	0.596679	SLC27A5
-0.209395	4.64147189101776e-8	1.2468679461381e-7	ZNF324
0.355481	2.62904e-05	5.71299e-05	ZNF671
0.00252292	0.961376	0.976104	ZNF416
0.00166337	0.973094	0.979452	ZNF586
0.0891493	0.078689	0.118347	ZNF446
0.174088	5.30337e-05	0.000112236	ZNF264
0.719219	1.19378377723585e-27	9.64692147480813e-27	RPS5
0.16061	0.0800045	0.120199	FAT1
-0.0634292	0.0517702	0.0800151	YTHDC1
-0.276999	1.61226435675388e-7	4.16437489222752e-7	CHMP2B
0.657161	8.00161337081931e-23	5.10179771893109e-22	SMAP2
0.142499	0.000120535	0.000246975	PPIE
-0.523432	1.10375115514281e-23	7.35019052050857e-23	ZMPSTE24
-0.504876	2.31584000805742e-37	2.88444690899383e-36	STARD7
0.195232	1.63337322482082e-7	4.21762615539583e-7	NOA1
-0.468347	5.94348530049203e-19	3.10071018878709e-18	REST
1.14956	3.65451829156435e-20	2.03458468256561e-19	HAL
-0.03858	0.382668	0.503385	SSH1
-0.179231	0.0726836	0.109884	GSTP1
-0.217363	0.00147916	0.00273855	APLP2
-0.70289	9.47117885036997e-14	3.68014971989997e-13	FAM234B
-2.22173	2.56525056619721e-14	1.0326695501154e-13	SLCO1A2
-0.0548612	0.133043	0.192854	WBP11
0.159307	7.85407e-05	0.000163688	EIF3I
3.22942	4.21942107340873e-78	2.30735001528116e-76	NKAIN1
-0.373848	0.00449502	0.00793058	COL16A1
0.211603	2.91048557548231e-7	7.36439527622531e-7	TXLNA
3.41871	3.53903959744752e-43	5.62167034695905e-42	APOB
-0.614857	1.36721660674592e-37	1.71957512201028e-36	NCOA1
-0.0679713	0.117604	0.171969	AGBL5
-0.361949	0.00292017	0.00525543	EFR3B
0.420155	1.51638926948997e-7	3.92205683906577e-7	KIF3C
0.02636	0.514118	0.648934	RAB10
2.90664	9.8418044753164e-31	9.20317037374366e-30	GCKR
-0.0920967	0.0335454	0.0532399	HADHA
0.0798725	0.315093	0.423499	MAPRE3
0.493536	2.14117107592809e-17	1.02843035709149e-16	CAD
-0.161419	0.0145418	0.0241844	CD59
-1.06469	4.40165772631226e-19	2.31371727278484e-18	CD82
-0.183788	0.000306065	0.000605196	BCORL1
-0.396194	4.08963134885969e-12	1.43916834548802e-11	ATRX
-0.0367184	0.35551	0.471619	AK6
0.663751	2.28529575275253e-7	5.83301343555977e-7	FCN1
-0.051551	0.271483	0.370593	MYNN
-2.31495	3.36035129601412e-56	8.69748930861096e-55	MECOM
0.0338506	0.649218	0.784886	SCAMP1
-0.117008	0.000930965	0.00175825	PREP
-0.780393	1.96665687801374e-30	1.81136110912991e-29	HACE1
-0.00622891	0.884299	0.959931	SEH1L
-0.217036	3.64935e-05	7.83612e-05	WDR47
0.276766	3.70353282551951e-7	9.31189252733338e-7	WDFY1
1.22825	4.68290895938346e-22	2.87078794560749e-21	OVGP1
-0.19836	0.00327881	0.00587045	SLC25A24
-0.245646	1.98781046340805e-10	6.28255172470266e-10	MAP3K4
1.65432	5.04834608456773e-89	3.93778655212496e-87	PILRA
-1.26572	1.35484401664046e-12	4.89410028020867e-12	IGSF9
-0.663763	3.74114e-05	8.0242e-05	ABCB1
0.272624	1.25928071230771e-7	3.27568475556668e-7	ZNF213
-0.824591	2.58625538333222e-13	9.77797039345588e-13	AKR1B1
-0.526926	2.94704800748992e-20	1.64767357764852e-19	CPNE3
0.215009	4.13454965948309e-7	1.03622e-06	RRN3
0.308964	2.27676506164533e-11	7.63222606389427e-11	CTTN
-1.10712	4.52334936645796e-8	1.21690337302579e-7	WNT11
-0.083799	0.0210252	0.0342002	MTIF2
-0.11211	0.0154898	0.0256582	DDHD2
1.33053	2.90054685544228e-46	5.21135302377839e-45	TTC39A
-0.249877	9.19041930382153e-10	2.7857950434859e-9	EPS15
0.945704	4.43401706932206e-24	3.01026490166279e-23	ORC1
0.299713	3.76866290662418e-7	9.46964752354709e-7	MGST2
0.139893	0.000419728	0.000820134	CHERP
0.732855	1.87900801344565e-26	1.44008720613012e-25	ATG16L1
0.111796	0.0528919	0.0816383	USP40
0.143498	0.00152065	0.00281214	POMGNT1
1.77933	4.55091341281419e-72	2.06106257408712e-70	RAD54L
0.180617	0.000548989	0.00106213	MAST2
-0.393112	1.79740942370874e-16	8.18862329228931e-16	DNAJA1
-0.0721689	0.355813	0.471985	B4GALT1
-0.311746	1.04767015785837e-10	3.36836309259405e-10	CHMP5
0.131478	0.000446339	0.000869949	NFX1
-2.31747	5.3449567903189e-12	1.86889880887533e-11	AQP6
0.316104	1.02187021221949e-7	2.67695415955146e-7	DIMT1
0.0506862	0.43573	0.563553	c("IPO11", "IPO11-LRRC70")
0.216096	0.207383	0.289779	c("FOLH1", "FOLH1B")
0.0815275	0.0390695	0.0613893	EIF2AK1
2.49093	6.62869258956138e-75	3.29530643308727e-73	NME8
0.874814	6.6114629980345e-20	3.6277650777964e-19	EPDR1
1.24316	1.71942433353913e-41	2.56332856777587e-40	SNX10
-0.371497	5.33555539873487e-19	2.79148655634777e-18	SEPHS1
0.354908	1.0045e-06	2.44712e-06	MRPL28
1.24615	9.14488129290523e-7	2.23483e-06	HBQ1
0.216014	0.00165329	0.00304547	ITPKC
0.233835			CEACAM6
-1.45106	4.28718904551496e-22	2.6344815123324e-21	FAT2
0.205134	1.31992021226627e-7	3.42804459736878e-7	RBM22
0.351241	7.99412565946837e-14	3.12108492536573e-13	TMED2
-0.242314	0.000338177	0.000666027	ERO1B
-0.162514	9.54511e-05	0.000197499	ZFAND6
-0.447713	0.00608982	0.010583	HSD17B2
0.0473019	0.304517	0.410853	TXLNG
2.13657	1.20847681335186e-44	2.04407152473596e-43	PPEF1
1.97857	1.91185180008907e-109	2.71477674254084e-107	LAT2
-0.447926	1.41948023319487e-19	7.66686376241628e-19	HUWE1
-0.175151	2.23456e-05	4.88363e-05	ZW10
0.150433	4.27997045458011e-7	1.07157e-06	ALG9
0.94783	1.64705252314402e-8	4.56603607200799e-8	MYBPC2
-1.33491	5.96301940756492e-26	4.47470199426364e-25	NOX4
-0.0663182	0.147931	0.212691	ACOX3
0.164803	0.000443073	0.000864009	MTMR2
0.469895	8.86449921806032e-10	2.6898574575322e-9	PPP1R15A
-0.0955226	0.452591	0.582123	HSD17B14
0.139143	0.0403752	0.0633229	c("TRIP6", "MIR6875")
1.63543	6.4718202397348e-26	4.84943113386425e-25	ACHE
0.266899	0.0108911	0.0183811	FTL
0.159845	0.000224516	0.000449478	SRRT
1.29276	1.75058313760263e-102	2.04511875050428e-100	BAX
-0.429907	1.33829030146346e-23	8.87068167196985e-23	NLK
-0.360974	2.66938013213634e-10	8.37182104528396e-10	PIGS
1.66431	2.8923799589899e-38	3.7497353602007e-37	ADAMTS2
3.33467	1.68212695901734e-13	6.43303117880876e-13	TMPRSS11E
0.083399	0.0400036	0.0627765	ATXN7L3
0.492546	4.30355628120156e-27	3.3944407476232e-26	PGS1
-0.00966437	0.85629	0.947456	PSMC5
0.231105	2.46263833079345e-11	8.2359790577603e-11	UIMC1
0.966376	4.02427154090212e-16	1.79721659441348e-15	CETP
0.130583	0.319452	0.428776	MMP2
3.00378	4.01872116901475e-34	4.37657466633189e-33	MT3
-0.625883	3.02201753607885e-9	8.8151610150415e-9	LPCAT2
-0.548163	8.06643e-05	0.000167945	GNAO1
-0.355298	1.53796955743231e-19	8.29464370587482e-19	OGFOD1
1.24673	3.85348952274223e-55	9.67664494076791e-54	SH3BP2
0.0167171	0.631322	0.767727	NOP14
-0.0192311	0.526031	0.661567	ADD1
-1.14848	6.12850690301882e-45	1.04693798715811e-43	L2HGDH
-0.263672	0.000712746	0.0013632	TXNDC16
0.295901	5.99491900049388e-12	2.08764190354574e-11	C14orf166
0.694607	4.61278394638955e-8	1.23966609084677e-7	NID2
0.037898	0.496843	0.630271	GMCL1
-0.132212	2.86039e-06	6.72365e-06	SF3B2
-0.285726	5.9335531078172e-8	1.58065106965759e-7	KLHL42
0.247816	0.000146459	0.000297838	GNAS
-0.245494	5.18771216874368e-8	1.38865785871964e-7	DNM1L
5.6421	2.32676656786353e-118	4.3177899598516e-116	PTHLH
-0.34417	0.0840728	0.125895	PHACTR3
0.342415	1.66862518172283e-15	7.19566612551161e-15	ERGIC2
-1.18087	1.08136e-06	2.62715e-06	TFAP2C
1.2567	3.5333150051531e-47	6.58770370728635e-46	AURKA
0.91047	9.00761002887647e-15	3.72860507581202e-14	CASS4
0.487183	4.08703805512531e-9	1.180921962606e-8	PIR
0.0574709	0.337153	0.449949	AAMDC
1.10044	9.03927005718671e-37	1.09871269508056e-35	RFX2
0.0465616	0.249076	0.342709	METTL2A
-2.98717	7.75002755840606e-68	2.9952982449981e-66	SULT2B1
0.121968	0.0035668	0.00636237	ALG6
0.197344	4.53423344272958e-8	1.21957616899497e-7	CNOT3
1.89929	7.33155150447114e-37	8.93889331082377e-36	GP6
-1.18453	3.08465496001385e-90	2.50886897008848e-88	PTPN4
0.103656	0.0117784	0.0197988	DDX18
0.211371	6.0951279716628e-11	1.99089955599786e-10	c("KHSRP", "MIR3940")
-0.182408	0.0315908	0.0503008	GNA11
-0.581826	2.68985463475103e-10	8.43397571002241e-10	ASAP3
0.603657	1.9453024633769e-41	2.89084656042102e-40	EDEM2
0.931589	1.90976683945761e-20	1.07829245220386e-19	DNMT3B
0.318672	0.0138934	0.0231607	REM1
2.45887	1.03712418989489e-94	9.78188894186547e-93	TPX2
4.74507	2.76954174895949e-162	1.73613115270445e-159	FER1L4
0.257694	1.55629e-05	3.44983e-05	PDRG1
-0.335519	3.47045e-06	8.09804e-06	EPB41L1
0.526192	0.0150857	0.0250275	SLC15A1
0.0823588	0.407165	0.531016	DOCK9
0.632983	1.03070203791955e-24	7.24578458085049e-24	ANKRD10
0.050306	0.230393	0.319189	TGDS
0.166264	0.348613	0.46375	DOCK3
-0.0419326	0.718339	0.847307	C3orf18
0.205658	0.0246014	0.0396956	COQ9
-0.510949			TMEM40
-0.304462	7.55733e-05	0.00015778	KIF9
-0.940764	3.20058287989767e-18	1.60632261057782e-17	ARHGAP28
0.357149	1.10046e-05	2.46963e-05	CRLS1
-1.77863	0.016002	0.0264554	DEFB127
-0.144532	0.0162743	0.026877	PPP1R13B
-0.675582	5.65553968604147e-32	5.60354098846549e-31	ATRN
0.802207	5.05459509523772e-22	3.09495356379398e-21	SMOX
2.413	1.16535022123617e-70	4.99187478518355e-69	SIGLEC1
0.555933	7.29524624552287e-32	7.18110958940276e-31	c("FKBP1A", "MIR6869")
0.237617	8.6036895236745e-15	3.56657623052774e-14	NSFL1C
-2.88795	8.07652110928792e-60	2.35483502314649e-58	SLC4A11
-0.367394	1.24229209157994e-14	5.10288799612303e-14	C20orf194
0.394284	6.22693684761548e-25	4.43144447982803e-24	ZNF343
0.702013	4.17039148933426e-10	1.29380550260275e-9	EBF4
-0.559159	0.00171358	0.00315179	CPXM1
0.130859	0.00584005	0.0101703	MAVS
-1.34726	3.39877422128887e-29	2.9566287239281e-28	LZTS3
-4.574	1.46509827047692e-91	1.25100409297882e-89	F11
0.00590975	0.901928	0.965596	XRN2
-0.526933	1.19362471824778e-18	6.12884740706128e-18	KIZ
0.282561	8.1762211796184e-12	2.82523727679433e-11	DYNLL1
0.626689	5.87554e-05	0.000123916	TESC
-0.284388	7.08800956754632e-16	3.12233229754549e-15	SNX5
0.657232	2.73461613363556e-45	4.71386563102846e-44	RPL6
2.65376	2.42424014755795e-67	9.23745117160275e-66	SIRPG
0.304719	7.55927342374001e-15	3.1435104910647e-14	MAPKAPK5
2.41672	9.02069527085142e-113	1.41369146038895e-110	P2RX7
0.227771	3.19279e-06	7.47253e-06	ESF1
-0.305527	1.13682444774364e-7	2.96856424116669e-7	RBBP9
0.110638	0.000825503	0.00156818	ANAPC5
-0.132261	0.0231937	0.0375587	SLC23A2
-0.0578402	0.257155	0.352896	SLC8B1
-0.100377	0.0443376	0.0691617	TMEM230
0.339405	9.43483e-06	2.12757e-05	DZANK1
0.443291	1.41166556910207e-29	1.25391127092714e-28	c("KDM2B", "MIR7107")
-0.540315	0.00124664	0.00232489	CFAP61
0.267537	0.332395	0.44413	LHX5
0.0136912	0.754166	0.878048	TASP1
1.41304	1.23630066032698e-68	4.93014451844747e-67	OAS1
-0.105004	0.0182664	0.02995	GCN1
0.903959	1.65354438403491e-48	3.25285656228651e-47	RPLP0
0.0855633	0.143017	0.206138	PXN
-0.584487	2.19060125747954e-16	9.93676989394819e-16	SIRT4
1.16639	2.35870034220073e-14	9.52279875040404e-14	RPH3A
-0.53711	1.91199535479692e-17	9.21626943197919e-17	KIF16B
-0.588697	5.43358294568154e-40	7.53242891469439e-39	TRMT6
-2.35147	3.14590029209866e-26	2.3903726934922e-25	CHGB
-1.13869	9.71013610245062e-78	5.23746197349705e-76	PEBP1
5.05474	9.58717335274775e-39	1.26588613370484e-37	TBX5
0.216412	2.42245316510849e-14	9.76944610435208e-14	BRAP
0.0574387	0.332877	0.444751	ERP29
-4.60386	5.02889452416117e-131	1.33937961256713e-128	NOS1
0.306336	5.31763872220693e-16	2.35904533734015e-15	FUS
0.340172	8.83726102638373e-11	2.85699200339121e-10	IGBP1
1.63829	1.72927741791699e-61	5.34194994670595e-60	FXYD5
0.239176	3.37175e-06	7.87452e-06	ZNF302
1.0348	9.33750835845187e-88	6.97639450798694e-86	GRAMD1A
-0.459289			c("FXYD3", "MIR6887")
-0.34636	0.00758694	0.0130493	HEPH
-0.00669629	0.929579	0.969883	CDIP1
0.721646	3.90262020538282e-22	2.40448743158688e-21	CMTM1
1.01247	2.30889025671972e-17	1.10619709074624e-16	KCNH4
0.0410186	0.289326	0.392428	GANAB
1.40704	1.78621278113885e-94	1.66939446525237e-92	GMIP
0.171879	0.00184362	0.00338103	RBM41
2.58744	8.47763885003387e-94	7.80960698581166e-92	BIRC5
3.01125	2.28676726395456e-63	7.57876838614159e-62	LAG3
-4.6056e-05	0.999272	0.999486	MLF2
0.106429	0.130867	0.189904	OTUB2
-0.43949	6.64954620511742e-22	4.0421786137849e-21	DDX24
0.268737	1.39255461213961e-11	4.73735835392539e-11	ZBTB25
0.000300995	0.993489	0.995011	NECAP1
0.623868	7.90528472895513e-21	4.56373934099821e-20	ARHGAP4
0.507332	4.41981e-06	1.0232e-05	ANKRD24
0.223616	6.60949934001609e-10	2.02327355035045e-9	DHX32
-0.0106725	0.83181	0.933469	RCOR1
0.00982106	0.864165	0.9516	GPATCH2L
-1.01748	1.68487967866275e-22	1.05619353807685e-21	LTBP4
0.405113	6.72393544309674e-9	1.91336610707209e-8	BLVRB
-0.182067	0.0113678	0.019143	SLC9A1
-0.387685	6.15562202517552e-13	2.27131892154258e-12	SPTLC1
-0.0517067	0.215872	0.300579	PAPOLA
0.247436	1.55293887781637e-10	4.94338104634598e-10	CCNK
0.143085	0.0957991	0.142142	PCBP4
2.93115	1.68446011081556e-118	3.1371848940671e-116	RGS1
0.449154	7.99988733495106e-11	2.59345489832549e-10	YPEL3
0.101727	0.0709602	0.107436	MRPS33
0.0747134	0.347901	0.462898	NDUFB2
0.141307	0.00439748	0.00776649	NUDC
0.0122985	0.823896	0.928087	MAEA
1.10445	6.6257616615384e-27	5.18392734685021e-26	ICAM1
0.247521	7.63264512376012e-11	2.47768144803689e-10	STRN4
0.559312	3.40869687362074e-7	8.5924502449356e-7	c("IRAK3", "MIR6502")
2.28766	1.07843477492523e-58	3.03419719406028e-57	LYZ
0.443209	0.375723	0.495292	SI
-0.350139	2.17110310662365e-11	7.28813172954738e-11	MUL1
0.582726	3.72678734269116e-22	2.29808121132862e-21	TFAP4
0.145139	1.75841e-06	4.20387e-06	PDCD7
-0.0761479	0.0191802	0.0313508	SPG21
-1.6376	4.03706e-06	9.37422e-06	FETUB
0.442202	4.6988893794912e-24	3.18608377224622e-23	DNAJB11
0.0122896	0.8965	0.964569	P3H2
0.187716	0.35418	0.470146	THPO
0.12011	0.353966	0.469898	CHRD
0.610453	1.41574061404991e-17	6.87708512417383e-17	FLT3LG
-0.422332	1.44514683355984e-10	4.61024531033801e-10	RAB11FIP3
0.553652	1.34115204053325e-20	7.64293107977056e-20	GNPTG
-0.204557	3.90073e-06	9.072e-06	ZNF268
0.485051	1.85316176660243e-28	1.55193995256867e-27	GOLGA3
0.560278	7.34140950784239e-42	1.10893468390133e-40	PABPC4
0.593981	2.59924e-05	5.65132e-05	CD209
0.355615	9.56578e-05	0.000197887	CERS4
0.431017	8.44963580305967e-15	3.50554180132911e-14	MCOLN1
0.00680822	0.846909	0.942263	USP48
-0.431267	2.10919465994744e-11	7.09037558729174e-11	EFNB1
0.0896441	0.0931023	0.138404	PDPR
-0.0531177	0.310544	0.417981	AARS
0.0461444	0.262929	0.360169	GLG1
2.30162	7.08173371160368e-85	4.82788273179793e-83	KIF4A
0.477876	2.2688664416656e-17	1.08773122272838e-16	TNRC6A
1.18455	3.26040741170959e-33	3.4203004527369e-32	PLEKHG2
2.661	1.42361128974556e-22	8.9645830119798e-22	DLL3
0.404255	6.47046e-05	0.000136	NAT14
-0.160444	0.00873317	0.0149056	PITPNM2
0.169248	3.68849383674479e-8	9.9836579795794e-8	EXOC1
-0.0830875	0.114232	0.167423	RBM27
0.00594179	0.956955	0.974684	POU4F3
-0.328025	2.30299298467517e-7	5.87730852900694e-7	OSBPL8
1.15938	1.41832465846587e-94	1.33040405874308e-92	DTX2
1.54832	2.25986353215349e-55	5.70829312743418e-54	NLRC4
0.730327	4.87272251105511e-31	4.61615472236944e-30	PUS7
-0.218393	0.275219	0.375115	LAMB4
0.196143	0.117976	0.172468	NRCAM
0.34379	0.000510768	0.000990979	LAMB1
-2.18641	9.76383902511411e-25	6.87521393709508e-24	SLC26A4
0.0940525			SLC26A3
-0.331592	8.52194e-06	1.92771e-05	DLD
-0.194376	0.000275729	0.000547379	WDR7
-0.0512835	0.238039	0.328878	TXNL1
-1.68716	4.78451285920133e-30	4.33983261869641e-29	IL5RA
-0.439845	0.000809487	0.00153883	c("ABCC6", "LOC105369239")
-0.109457	0.02662	0.0427716	CMTM6
0.39974	3.07241e-06	7.19865e-06	ITGA6
0.553075	0.000167534	0.000339005	RAPGEF4
0.621965	1.7206991613004e-13	6.57711919901283e-13	MAP3K20
0.360242	0.357449	0.473898	SMPX
-0.550294	1.47965299560652e-16	6.77099643311333e-16	FH
1.68776	7.56402592309593e-71	3.25367049811632e-69	SEL1L3
2.51062	1.54856491426203e-27	1.2455152916259e-26	TF
-0.0877757	0.0882271	0.131671	CDV3
0.74359	2.83380357507829e-11	9.43310485492484e-11	MYO15A
0.0753945	0.0342647	0.0543128	ALKBH5
-2.81964	5.98948516653784e-30	5.41561136351002e-29	APOH
0.830767	4.15943818460918e-19	2.18908161158458e-18	NLRP1
-1.43867	4.82417254264168e-50	1.00152237968259e-48	PITPNM3
-0.0298882	0.607902	0.745296	SPAG7
1.56453	9.03630962548178e-62	2.81852805630243e-60	ORC6
0.541278	0.00201504	0.0036828	ZFHX4
0.280663	0.827867	0.930628	SLC17A6
-3.14469	9.320584360913e-58	2.56069480440412e-56	CPA1
0.876426	8.95646512085904e-85	6.0737358391493e-83	ZC3HC1
-0.561041	4.82607049248363e-7	1.20366e-06	ESR1
1.8522	3.04011663458429e-40	4.26737070910803e-39	RGS17
2.62526	4.16449550890567e-54	1.00737676538484e-52	ANGPT2
0.37013	0.00179101	0.00328832	TMEM101
1.70899	5.59435509007736e-76	2.86992649396454e-74	CD200
0.136021	0.384436	0.505284	CCDC80
0.41809	0.0259847	0.0418005	CMA1
0.223558	1.63773514353175e-7	4.22867689285527e-7	PSME1
-0.0553703	0.307453	0.414281	PPP2R3C
0.243118	1.69963012518322e-8	4.70621026313256e-8	c("HAUS4", "MIR4707")
-1.92099	1.82828812701636e-90	1.51092435037012e-88	JPH4
-2.97244	6.10216382923945e-66	2.22302995970514e-64	MYH7
1.23355	1.72985577931126e-20	9.79616355887812e-20	CEBPE
-3.33408	1.72393710908004e-105	2.20436664721496e-103	SLC7A8
0.321952	2.888414432574e-12	1.02487172691103e-11	OSGEP
-0.337197	0.0013637	0.00253181	SLC22A17
0.189456	0.000239005	0.000477147	RNF31
-0.146995	0.000318163	0.000627957	SCFD1
-0.283582	1.97584e-06	4.70399e-06	G2E3
-0.448745	2.65972048601715e-11	8.87430949907437e-11	HECTD1
-0.0701745	0.0185573	0.0303964	HNRNPC
1.13093	9.04296824881475e-43	1.41244514401041e-41	RPGRIP1
-0.195835	1.48156841177929e-7	3.8346959250096e-7	SUPT16H
-0.157357	9.62263e-06	2.1683e-05	TOX4
0.0216199	0.611463	0.748732	GEMIN2
0.0518923	0.766028	0.88741	TGM1
-0.147515	3.06405e-05	6.62049e-05	TINF2
-2.12161	3.59831147793216e-14	1.43616744234915e-13	DAZL
-2.20823	8.33316852123388e-81	4.90664217064129e-79	TBL1Y
1.74423	2.17076612453299e-71	9.52894031591541e-70	SEMA6A
-0.634572	4.25380670949518e-22	2.61490583937073e-21	TRPM7
-2.31975	7.50855895052829e-102	8.61523338691977e-100	TYRO3
0.499401	7.97104622702678e-12	2.75582249938026e-11	WDR76
-0.377352	0.0176757	0.029046	CAPN3
-0.00907246	0.79738	0.911504	SNAP23
3.921	5.05518676606556e-101	5.67361933048183e-99	TBX15
-1.40125	4.05617170080025e-26	3.06977906266542e-25	PHGDH
-0.989389	5.56119820790879e-10	1.71072574195772e-9	COL9A3
0.511302	5.69496924255221e-12	1.98655336573637e-11	EZR
0.104894	0.0406181	0.0636727	MYL6
0.0638282	0.137601	0.198923	AGO1
0.0648974	0.663328	0.797984	TEKT2
1.70456	1.46312827963728e-55	3.72876464839836e-54	CLSPN
0.0900904	0.047754	0.0741601	RFFL
1.76169	4.42520968346302e-71	1.92119132904603e-69	UNC13D
-0.0636345	0.0405008	0.0634928	MFSD11
0.548722	8.92333177159534e-12	3.07409706491063e-11	DPYSL2
-0.485305	1.1819e-05	2.64581e-05	TGFB2
-0.00327091	0.941967	0.971628	GPATCH2
0.153718	5.0074e-05	0.000106156	NUP50
2.4264	1.10914311862416e-107	1.50828792927613e-105	CDC45
-0.3854	5.40680533016389e-12	1.88988177877339e-11	c("COMT", "MIR4761")
0.700929	6.62173816461219e-10	2.02653731171446e-9	ADA2
[truncated: 55,601 more rows]
